# Supplementary material for: (E)-3-(3,5-Dimeth­oxy­phen­yl)-1-(2-meth­oxy­phen­yl)prop-2-en-1-one
Source: Acta Crystallogr Sect E Struct Rep Online. 2013 Mar 9;69(Pt 4):o514. doi: 10.1107/S1600536813006302 (PMC3629573; doi:10.1107/S1600536813006302)
Supplement: Supplementary file 1 [file e-69-0o514-sup1.cif]

##############################################################################
#                                                                            #
# This CIF contains the data in a paper accepted for publication in          #
# Acta Crystallographica Section E. It conforms to the requirements of       #
# Notes for Authors for Acta Crystallographica Section E, and has been       #
# peer reviewed under the auspices of the IUCr Commission on Journals.       #
#                                                                            #
# Full details of the Crystallographic Information File format               #
# are given in the paper "The Crystallographic Information File (CIF):       #
# a New Standard Archive File for Crystallography" by S. R. Hall, F. H.      #
# Allen and I. D. Brown [Acta Cryst. (1991), A47, 655-685].                  #
#                                                                            #
# The current version of the core CIF dictionary is obtainable from          #
# ftp://ftp.iucr.org/pub/cif_core.dic.                                       #
#                                                                            #
# Software is freely available for graphical display of the structure(s)     #
# in this CIF. For information consult the CIF software page                 #
# http://www.iucr.org/resources/cif/software.                                #
#                                                                            #
# This file may be used for bona fide research purposes within the           #
# scientific community so long as proper attribution is given to the journal # 
# article from which it was obtained.                                        #
#                                                                            #
##############################################################################
data_I
_audit_creation_method     SHELXTL
_chemical_name_systematic
;
(<i>E</i>)-3-(3,5-Dimethoxyphenyl)-1-(2-methoxyphenyl)prop-2-en-1-one
;
_chemical_name_common     ?
_chemical_formula_moiety     'C18 H18 O4'
_chemical_formula_sum     'C18 H18 O4'
_chemical_formula_iupac     'C18 H18 O4'
_chemical_formula_weight     298.32
_chemical_melting_point     ?
_symmetry_cell_setting     monoclinic
_symmetry_space_group_name_H-M     'P 21/c'
_symmetry_space_group_name_Hall     '-P 2ybc'
loop_
    _symmetry_equiv_pos_as_xyz
    'x, y, z'
    '-x, y+1/2, -z+1/2'
    '-x, -y, -z'
    'x, -y-1/2, z-1/2'
_cell_length_a     12.0925(18)
_cell_length_b     8.4460(12)
_cell_length_c     15.109(2)
_cell_angle_alpha     90.00
_cell_angle_beta     92.340(3)
_cell_angle_gamma     90.00
_cell_volume     1541.9(4)
_cell_formula_units_Z     4
_cell_measurement_reflns_used     2539
_cell_measurement_theta_min     2.70
_cell_measurement_theta_max     28.10
_cell_measurement_temperature     200(2)
_exptl_crystal_description     block
_exptl_crystal_colour     colorless
_exptl_crystal_size_max     0.24
_exptl_crystal_size_mid     0.14
_exptl_crystal_size_min     0.10
_exptl_crystal_density_diffrn     1.285
_exptl_crystal_density_meas     ?
_exptl_crystal_density_method     'not measured'
_exptl_crystal_F_000     632
_exptl_absorpt_coefficient_mu     0.090
_exptl_absorpt_correction_type     none
_exptl_absorpt_process_details     ?
_exptl_absorpt_correction_T_min     ?
_exptl_absorpt_correction_T_max     ?
_exptl_special_details     ?
_diffrn_ambient_temperature     200(2)
_diffrn_radiation_type     MoK\a
_diffrn_radiation_wavelength     0.71073
_diffrn_radiation_source     'fine-focus sealed tube'
_diffrn_radiation_monochromator     graphite
_diffrn_measurement_device_type     'Bruker SMART CCD'
_diffrn_measurement_method     '\f and \w scans'
_diffrn_detector_area_resol_mean     ?
_diffrn_reflns_number     11328
_diffrn_reflns_av_R_equivalents     0.0526
_diffrn_reflns_av_sigmaI/netI     0.0991
_diffrn_reflns_theta_min     1.69
_diffrn_reflns_theta_max     28.45
_diffrn_reflns_theta_full     28.45
_diffrn_measured_fraction_theta_max     0.994
_diffrn_measured_fraction_theta_full     0.994
_diffrn_reflns_limit_h_min     -16
_diffrn_reflns_limit_h_max     14
_diffrn_reflns_limit_k_min     -11
_diffrn_reflns_limit_k_max     10
_diffrn_reflns_limit_l_min     -20
_diffrn_reflns_limit_l_max     19
_diffrn_standards_number     ?
_diffrn_standards_interval_count     ?
_diffrn_standards_interval_time     ?
_diffrn_standards_decay_%     ?
_refine_special_details
;
Refinement of <i>F</i>^2^ against ALL reflections. The weighted <i>R</i>-factor
<i>wR</i> and goodness of fit <i>S</i> are based on <i>F</i>^2^, conventional
<i>R</i>-factors <i>R</i> are based on <i>F</i>, with <i>F</i> set to zero for
negative <i>F</i>^2^. The threshold expression of <i>F</i>^2^ >
\s(<i>F</i>^2^) is used only for calculating <i>R</i>-factors(gt) <i>etc</i>.
and is not relevant to the choice of reflections for refinement.
<i>R</i>-factors based on <i>F</i>^2^ are statistically about twice as large
as those based on <i>F</i>, and <i>R</i>- factors based on ALL data will be
even larger.
;
_reflns_number_total     3865
_reflns_number_gt     1544
_reflns_threshold_expression     I>2\s(I)
_refine_ls_structure_factor_coef     Fsqd
_refine_ls_matrix_type     full
_refine_ls_R_factor_all     0.1222
_refine_ls_R_factor_gt     0.0425
_refine_ls_wR_factor_gt     0.0899
_refine_ls_wR_factor_ref     0.1316
_refine_ls_goodness_of_fit_ref     0.814
_refine_ls_restrained_S_all     0.814
_refine_ls_number_reflns     3865
_refine_ls_number_parameters     202
_refine_ls_number_restraints     0
_refine_ls_hydrogen_treatment     constr
_refine_ls_weighting_scheme     calc
_refine_ls_weighting_details
                 'calc w=1/[\s^2^(Fo^2^)+(0.0575P)^2^] where P=(Fo^2^+2Fc^2^)/3'
_atom_sites_solution_hydrogens     geom
_atom_sites_solution_primary     direct
_atom_sites_solution_secondary     difmap
_refine_ls_shift/su_max     0.000
_refine_ls_shift/su_mean     0.000
_refine_diff_density_max     0.210
_refine_diff_density_min     -0.268
_refine_ls_extinction_method     none
_refine_ls_extinction_coef     ?
loop_
    _atom_type_symbol
    _atom_type_description
    _atom_type_scat_dispersion_real
    _atom_type_scat_dispersion_imag
    _atom_type_scat_source
    'C' 'C' 0.0033 0.0016
                         'International Tables Vol C Tables 4.2.6.8 and 6.1.1.4'
    'H' 'H' 0.0000 0.0000
                         'International Tables Vol C Tables 4.2.6.8 and 6.1.1.4'
    'O' 'O' 0.0106 0.0060
                         'International Tables Vol C Tables 4.2.6.8 and 6.1.1.4'
_computing_data_collection     'SMART (Bruker, 2000)'
_computing_cell_refinement     'SAINT (Bruker, 2000)'
_computing_data_reduction     'SAINT (Bruker, 2000)'
_computing_structure_solution     'SHELXS97 (Sheldrick, 2008)'
_computing_structure_refinement     'SHELXL97 (Sheldrick, 2008)'
_computing_molecular_graphics     'PLATON (Spek, 2009)'
_computing_publication_material     'SHELXTL (Sheldrick, 2008)'
loop_
    _atom_site_type_symbol
    _atom_site_label
    _atom_site_fract_x
    _atom_site_fract_y
    _atom_site_fract_z
    _atom_site_U_iso_or_equiv
    _atom_site_adp_type
    _atom_site_calc_flag
    _atom_site_refinement_flags
    _atom_site_occupancy
    _atom_site_symmetry_multiplicity
    _atom_site_disorder_assembly
    _atom_site_disorder_group
    C C1 0.40664(18) 0.2012(2) 0.41632(14) 0.0370(5) Uani d . 1 1 . .
    O O1 0.35034(13) 0.11209(19) 0.46017(11) 0.0569(5) Uani d . 1 1 . .
    C C2 0.52596(18) 0.2050(2) 0.43027(13) 0.0366(5) Uani d . 1 1 . .
    H H2 0.5597 0.1242 0.4658 0.044 Uiso calc R 1 1 . .
    C C3 0.59125(17) 0.3144(2) 0.39646(13) 0.0359(5) Uani d . 1 1 . .
    H H3 0.5557 0.3937 0.3609 0.043 Uiso calc R 1 1 . .
    C C4 0.71093(17) 0.3259(2) 0.40791(14) 0.0352(5) Uani d . 1 1 . .
    C C5 0.77006(18) 0.2441(2) 0.47412(14) 0.0371(5) Uani d . 1 1 . .
    H H5 0.7322 0.1807 0.5151 0.045 Uiso calc R 1 1 . .
    C C6 0.88426(18) 0.2553(2) 0.48006(14) 0.0378(5) Uani d . 1 1 . .
    O O2 0.93429(13) 0.17546(17) 0.54903(10) 0.0498(4) Uani d . 1 1 . .
    C C7 1.05199(19) 0.1787(3) 0.55712(17) 0.0562(7) Uani d . 1 1 . .
    H H7A 1.0827 0.1313 0.5043 0.084 Uiso calc R 1 1 . .
    H H7B 1.0770 0.1186 0.6097 0.084 Uiso calc R 1 1 . .
    H H7C 1.0773 0.2886 0.5630 0.084 Uiso calc R 1 1 . .
    C C8 0.94020(17) 0.3433(2) 0.41983(14) 0.0384(5) Uani d . 1 1 . .
    H H8 1.0187 0.3496 0.4239 0.046 Uiso calc R 1 1 . .
    C C9 0.88069(18) 0.4234(2) 0.35258(15) 0.0379(5) Uani d . 1 1 . .
    O O3 0.94471(12) 0.50354(18) 0.29569(11) 0.0518(5) Uani d . 1 1 . .
    C C10 0.8906(2) 0.5865(3) 0.22476(16) 0.0587(7) Uani d . 1 1 . .
    H H10A 0.8456 0.5124 0.1887 0.088 Uiso calc R 1 1 . .
    H H10B 0.9459 0.6359 0.1880 0.088 Uiso calc R 1 1 . .
    H H10C 0.8427 0.6685 0.2485 0.088 Uiso calc R 1 1 . .
    C C11 0.76750(17) 0.4184(2) 0.34780(14) 0.0359(5) Uani d . 1 1 . .
    H H11 0.7275 0.4778 0.3037 0.043 Uiso calc R 1 1 . .
    C C12 0.34924(17) 0.3117(2) 0.35221(13) 0.0341(5) Uani d . 1 1 . .
    C C13 0.26908(18) 0.4123(2) 0.38312(14) 0.0392(5) Uani d . 1 1 . .
    H H13 0.2521 0.4093 0.4439 0.047 Uiso calc R 1 1 . .
    C C14 0.21334(18) 0.5168(2) 0.32693(15) 0.0427(6) Uani d . 1 1 . .
    H H14 0.1595 0.5868 0.3490 0.051 Uiso calc R 1 1 . .
    C C15 0.23697(18) 0.5181(2) 0.23841(15) 0.0426(6) Uani d . 1 1 . .
    H H15 0.1986 0.5893 0.1994 0.051 Uiso calc R 1 1 . .
    C C16 0.31528(18) 0.4178(2) 0.20554(14) 0.0399(6) Uani d . 1 1 . .
    H H16 0.3303 0.4193 0.1443 0.048 Uiso calc R 1 1 . .
    C C17 0.37188(17) 0.3148(2) 0.26260(14) 0.0351(5) Uani d . 1 1 . .
    O O4 0.44767(12) 0.20606(17) 0.23581(9) 0.0440(4) Uani d . 1 1 . .
    C C18 0.4977(2) 0.2339(3) 0.15387(16) 0.0613(8) Uani d . 1 1 . .
    H H18A 0.4430 0.2171 0.1051 0.092 Uiso calc R 1 1 . .
    H H18B 0.5597 0.1605 0.1477 0.092 Uiso calc R 1 1 . .
    H H18C 0.5249 0.3431 0.1522 0.092 Uiso calc R 1 1 . .
loop_
    _atom_site_aniso_label
    _atom_site_aniso_U_11
    _atom_site_aniso_U_22
    _atom_site_aniso_U_33
    _atom_site_aniso_U_12
    _atom_site_aniso_U_13
    _atom_site_aniso_U_23
    C1 0.0341(13) 0.0409(13) 0.0364(12) -0.0028(10) 0.0042(10) 0.0045(10)
    O1 0.0405(10) 0.0666(11) 0.0637(11) -0.0077(8) 0.0019(8) 0.0290(9)
    C2 0.0336(13) 0.0404(13) 0.0357(12) 0.0040(10) 0.0005(10) 0.0056(10)
    C3 0.0343(13) 0.0366(12) 0.0369(12) 0.0016(9) 0.0009(10) 0.0009(10)
    C4 0.0357(13) 0.0331(11) 0.0371(12) 0.0008(10) 0.0051(10) -0.0023(10)
    C5 0.0377(14) 0.0385(12) 0.0350(12) 0.0012(10) -0.0012(10) 0.0049(10)
    C6 0.0405(14) 0.0335(12) 0.0388(13) 0.0078(10) -0.0064(11) 0.0005(10)
    O2 0.0446(10) 0.0522(10) 0.0517(10) 0.0050(8) -0.0108(8) 0.0071(8)
    C7 0.0429(16) 0.0523(15) 0.0717(18) 0.0036(12) -0.0198(13) 0.0017(13)
    C8 0.0283(12) 0.0369(12) 0.0497(14) 0.0034(10) -0.0019(10) -0.0016(11)
    C9 0.0355(13) 0.0327(12) 0.0460(14) -0.0014(10) 0.0087(11) 0.0003(10)
    O3 0.0360(10) 0.0558(10) 0.0642(11) 0.0011(8) 0.0085(8) 0.0177(9)
    C10 0.0510(17) 0.0658(17) 0.0600(17) 0.0020(13) 0.0098(14) 0.0228(14)
    C11 0.0307(13) 0.0341(12) 0.0428(13) 0.0019(9) 0.0014(10) 0.0018(10)
    C12 0.0317(12) 0.0335(11) 0.0374(12) -0.0039(9) 0.0030(10) 0.0025(10)
    C13 0.0375(13) 0.0433(13) 0.0370(12) -0.0041(10) 0.0044(10) 0.0006(11)
    C14 0.0348(13) 0.0378(13) 0.0555(16) 0.0000(10) 0.0036(11) -0.0028(12)
    C15 0.0350(13) 0.0393(13) 0.0530(15) -0.0023(10) -0.0050(11) 0.0091(11)
    C16 0.0413(14) 0.0417(13) 0.0364(13) -0.0043(11) 0.0002(11) 0.0060(11)
    C17 0.0318(12) 0.0348(12) 0.0389(13) -0.0020(10) 0.0040(10) -0.0005(10)
    O4 0.0471(10) 0.0489(9) 0.0363(9) 0.0096(7) 0.0061(7) 0.0007(7)
    C18 0.0630(19) 0.0699(17) 0.0529(16) 0.0118(14) 0.0248(14) 0.0074(14)
_geom_special_details
;
 All esds (except the esd in the dihedral angle between two l.s. planes)
 are estimated using the full covariance matrix.  The cell esds are taken
 into account individually in the estimation of esds in distances, angles
 and torsion angles; correlations between esds in cell parameters are only
 used when they are defined by crystal symmetry.  An approximate (isotropic)
 treatment of cell esds is used for estimating esds involving l.s. planes.
;
loop_
    _geom_bond_atom_site_label_1
    _geom_bond_atom_site_label_2
    _geom_bond_site_symmetry_2
    _geom_bond_distance
    _geom_bond_publ_flag
    C1 O1 . 1.227(2) ?
    C1 C2 . 1.450(3) ?
    C1 C12 . 1.496(3) ?
    C2 C3 . 1.331(3) ?
    C2 H2 . 0.9500 ?
    C3 C4 . 1.454(3) ?
    C3 H3 . 0.9500 ?
    C4 C5 . 1.390(3) ?
    C4 C11 . 1.398(3) ?
    C5 C6 . 1.384(3) ?
    C5 H5 . 0.9500 ?
    C6 O2 . 1.362(2) ?
    C6 C8 . 1.374(3) ?
    O2 C7 . 1.424(3) ?
    C7 H7A . 0.9800 ?
    C7 H7B . 0.9800 ?
    C7 H7C . 0.9800 ?
    C8 C9 . 1.396(3) ?
    C8 H8 . 0.9500 ?
    C9 O3 . 1.361(2) ?
    C9 C11 . 1.368(3) ?
    O3 C10 . 1.418(3) ?
    C10 H10A . 0.9800 ?
    C10 H10B . 0.9800 ?
    C10 H10C . 0.9800 ?
    C11 H11 . 0.9500 ?
    C12 C13 . 1.384(3) ?
    C12 C17 . 1.392(3) ?
    C13 C14 . 1.381(3) ?
    C13 H13 . 0.9500 ?
    C14 C15 . 1.379(3) ?
    C14 H14 . 0.9500 ?
    C15 C16 . 1.378(3) ?
    C15 H15 . 0.9500 ?
    C16 C17 . 1.386(3) ?
    C16 H16 . 0.9500 ?
    C17 O4 . 1.370(2) ?
    O4 C18 . 1.420(2) ?
    C18 H18A . 0.9800 ?
    C18 H18B . 0.9800 ?
    C18 H18C . 0.9800 ?
loop_
    _geom_angle_atom_site_label_1
    _geom_angle_atom_site_label_2
    _geom_angle_atom_site_label_3
    _geom_angle_site_symmetry_1
    _geom_angle_site_symmetry_3
    _geom_angle
    _geom_angle_publ_flag
    O1 C1 C2 . . 120.4(2) ?
    O1 C1 C12 . . 118.7(2) ?
    C2 C1 C12 . . 120.86(18) ?
    C3 C2 C1 . . 124.2(2) ?
    C3 C2 H2 . . 117.9 ?
    C1 C2 H2 . . 117.9 ?
    C2 C3 C4 . . 127.2(2) ?
    C2 C3 H3 . . 116.4 ?
    C4 C3 H3 . . 116.4 ?
    C5 C4 C11 . . 119.6(2) ?
    C5 C4 C3 . . 122.21(19) ?
    C11 C4 C3 . . 118.11(19) ?
    C6 C5 C4 . . 119.7(2) ?
    C6 C5 H5 . . 120.1 ?
    C4 C5 H5 . . 120.1 ?
    O2 C6 C8 . . 124.0(2) ?
    O2 C6 C5 . . 115.25(19) ?
    C8 C6 C5 . . 120.7(2) ?
    C6 O2 C7 . . 117.86(18) ?
    O2 C7 H7A . . 109.5 ?
    O2 C7 H7B . . 109.5 ?
    H7A C7 H7B . . 109.5 ?
    O2 C7 H7C . . 109.5 ?
    H7A C7 H7C . . 109.5 ?
    H7B C7 H7C . . 109.5 ?
    C6 C8 C9 . . 119.4(2) ?
    C6 C8 H8 . . 120.3 ?
    C9 C8 H8 . . 120.3 ?
    O3 C9 C11 . . 125.1(2) ?
    O3 C9 C8 . . 114.3(2) ?
    C11 C9 C8 . . 120.6(2) ?
    C9 O3 C10 . . 117.80(18) ?
    O3 C10 H10A . . 109.5 ?
    O3 C10 H10B . . 109.5 ?
    H10A C10 H10B . . 109.5 ?
    O3 C10 H10C . . 109.5 ?
    H10A C10 H10C . . 109.5 ?
    H10B C10 H10C . . 109.5 ?
    C9 C11 C4 . . 119.8(2) ?
    C9 C11 H11 . . 120.1 ?
    C4 C11 H11 . . 120.1 ?
    C13 C12 C17 . . 119.01(19) ?
    C13 C12 C1 . . 118.51(18) ?
    C17 C12 C1 . . 122.46(18) ?
    C14 C13 C12 . . 121.0(2) ?
    C14 C13 H13 . . 119.5 ?
    C12 C13 H13 . . 119.5 ?
    C15 C14 C13 . . 119.1(2) ?
    C15 C14 H14 . . 120.5 ?
    C13 C14 H14 . . 120.5 ?
    C16 C15 C14 . . 121.1(2) ?
    C16 C15 H15 . . 119.4 ?
    C14 C15 H15 . . 119.4 ?
    C15 C16 C17 . . 119.4(2) ?
    C15 C16 H16 . . 120.3 ?
    C17 C16 H16 . . 120.3 ?
    O4 C17 C16 . . 123.80(18) ?
    O4 C17 C12 . . 115.80(18) ?
    C16 C17 C12 . . 120.32(19) ?
    C17 O4 C18 . . 117.45(17) ?
    O4 C18 H18A . . 109.5 ?
    O4 C18 H18B . . 109.5 ?
    H18A C18 H18B . . 109.5 ?
    O4 C18 H18C . . 109.5 ?
    H18A C18 H18C . . 109.5 ?
    H18B C18 H18C . . 109.5 ?
loop_
    _geom_torsion_atom_site_label_1
    _geom_torsion_atom_site_label_2
    _geom_torsion_atom_site_label_3
    _geom_torsion_atom_site_label_4
    _geom_torsion_site_symmetry_1
    _geom_torsion_site_symmetry_2
    _geom_torsion_site_symmetry_3
    _geom_torsion_site_symmetry_4
    _geom_torsion
    _geom_torsion_publ_flag
    O1 C1 C2 C3 . . . . -168.7(2) ?
    C12 C1 C2 C3 . . . . 7.7(3) ?
    C1 C2 C3 C4 . . . . 179.76(19) ?
    C2 C3 C4 C5 . . . . -16.2(3) ?
    C2 C3 C4 C11 . . . . 161.5(2) ?
    C11 C4 C5 C6 . . . . 0.2(3) ?
    C3 C4 C5 C6 . . . . 177.85(19) ?
    C4 C5 C6 O2 . . . . 177.74(18) ?
    C4 C5 C6 C8 . . . . -1.7(3) ?
    C8 C6 O2 C7 . . . . -2.4(3) ?
    C5 C6 O2 C7 . . . . 178.19(18) ?
    O2 C6 C8 C9 . . . . -178.67(19) ?
    C5 C6 C8 C9 . . . . 0.7(3) ?
    C6 C8 C9 O3 . . . . -178.56(18) ?
    C6 C8 C9 C11 . . . . 1.9(3) ?
    C11 C9 O3 C10 . . . . -1.2(3) ?
    C8 C9 O3 C10 . . . . 179.24(19) ?
    O3 C9 C11 C4 . . . . 177.11(18) ?
    C8 C9 C11 C4 . . . . -3.4(3) ?
    C5 C4 C11 C9 . . . . 2.3(3) ?
    C3 C4 C11 C9 . . . . -175.44(19) ?
    O1 C1 C12 C13 . . . . 54.6(3) ?
    C2 C1 C12 C13 . . . . -121.9(2) ?
    O1 C1 C12 C17 . . . . -124.0(2) ?
    C2 C1 C12 C17 . . . . 59.4(3) ?
    C17 C12 C13 C14 . . . . -1.3(3) ?
    C1 C12 C13 C14 . . . . -180.0(2) ?
    C12 C13 C14 C15 . . . . 1.2(3) ?
    C13 C14 C15 C16 . . . . -0.3(3) ?
    C14 C15 C16 C17 . . . . -0.5(3) ?
    C15 C16 C17 O4 . . . . 177.12(19) ?
    C15 C16 C17 C12 . . . . 0.5(3) ?
    C13 C12 C17 O4 . . . . -176.49(17) ?
    C1 C12 C17 O4 . . . . 2.1(3) ?
    C13 C12 C17 C16 . . . . 0.4(3) ?
    C1 C12 C17 C16 . . . . 179.03(19) ?
    C16 C17 O4 C18 . . . . 21.6(3) ?
    C12 C17 O4 C18 . . . . -161.6(2) ?
loop_
    _geom_hbond_atom_site_label_D
    _geom_hbond_atom_site_label_H
    _geom_hbond_atom_site_label_A
    _geom_hbond_site_symmetry_A
    _geom_hbond_distance_DH
    _geom_hbond_distance_HA
    _geom_hbond_distance_DA
    _geom_hbond_angle_DHA
    C2 H2 O1 3_656 0.95 2.51 3.457(3) 171.8
_iucr_refine_instructions_details
;
TITL DK823 in P2(1)/c
CELL 0.71073  12.0925   8.4460  15.1094  90.000  92.340  90.000
ZERR    4.00   0.0018   0.0012   0.0022   0.000   0.003   0.000
LATT 1
SYMM -X, 0.5+Y, 0.5-Z
SFAC C  H  O
UNIT 72 72 16
L.S. 4
OMIT  1 0 0
OMIT 15 0 2
OMIT 14 1 3
ACTA
BOND $H
FMAP 2
PLAN 20
EQIV $1 1-x, -y, 1-z
HTAB C2 O1_$1
MPLA C4 C5 C6 C8 C9 C11
MPLA C12 C13 C14 C15 C16 C17
CONF
TEMP -73
WGHT    0.057500
FVAR       9.98656
MOLE 1
C1    1    0.406637    0.201175    0.416316    11.00000    0.03411    0.04090 =
         0.03636    0.00454    0.00421   -0.00282
O1    3    0.350340    0.112085    0.460170    11.00000    0.04049    0.06663 =
         0.06369    0.02897    0.00188   -0.00767
C2    1    0.525963    0.205009    0.430271    11.00000    0.03364    0.04036 =
         0.03566    0.00562    0.00046    0.00396
AFIX  43
H2    2    0.559693    0.124241    0.465830    11.00000   -1.20000
AFIX   0
C3    1    0.591252    0.314399    0.396464    11.00000    0.03430    0.03661 =
         0.03688    0.00092    0.00094    0.00161
AFIX  43
H3    2    0.555744    0.393722    0.360939    11.00000   -1.20000
AFIX   0
C4    1    0.710927    0.325880    0.407909    11.00000    0.03567    0.03311 =
         0.03709   -0.00232    0.00506    0.00083
C5    1    0.770059    0.244087    0.474117    11.00000    0.03768    0.03850 =
         0.03503    0.00487   -0.00124    0.00116
AFIX  43
H5    2    0.732235    0.180725    0.515117    11.00000   -1.20000
AFIX   0
C6    1    0.884263    0.255332    0.480064    11.00000    0.04048    0.03347 =
         0.03882    0.00046   -0.00638    0.00781
O2    3    0.934285    0.175460    0.549027    11.00000    0.04457    0.05217 =
         0.05168    0.00715   -0.01075    0.00497
C7    1    1.051986    0.178733    0.557122    11.00000    0.04285    0.05227 =
         0.07172    0.00166   -0.01976    0.00362
AFIX 137
H7A   2    1.082739    0.131269    0.504293    11.00000   -1.50000
H7B   2    1.076952    0.118569    0.609680    11.00000   -1.50000
H7C   2    1.077279    0.288612    0.562966    11.00000   -1.50000
AFIX   0
C8    1    0.940197    0.343301    0.419830    11.00000    0.02833    0.03686 =
         0.04969   -0.00156   -0.00193    0.00336
AFIX  43
H8    2    1.018678    0.349566    0.423926    11.00000   -1.20000
AFIX   0
C9    1    0.880694    0.423360    0.352583    11.00000    0.03550    0.03274 =
         0.04599    0.00025    0.00870   -0.00144
O3    3    0.944709    0.503536    0.295688    11.00000    0.03596    0.05576 =
         0.06417    0.01768    0.00854    0.00110
C10   1    0.890552    0.586502    0.224757    11.00000    0.05100    0.06580 =
         0.05997    0.02278    0.00977    0.00200
AFIX 137
H10A  2    0.845591    0.512386    0.188679    11.00000   -1.50000
H10B  2    0.945902    0.635921    0.188034    11.00000   -1.50000
H10C  2    0.842740    0.668530    0.248543    11.00000   -1.50000
AFIX   0
C11   1    0.767499    0.418450    0.347803    11.00000    0.03066    0.03408 =
         0.04281    0.00176    0.00136    0.00188
AFIX  43
H11   2    0.727450    0.477796    0.303749    11.00000   -1.20000
AFIX   0
C12   1    0.349242    0.311729    0.352212    11.00000    0.03168    0.03354 =
         0.03736    0.00250    0.00302   -0.00393
C13   1    0.269081    0.412253    0.383123    11.00000    0.03746    0.04329 =
         0.03698    0.00058    0.00441   -0.00413
AFIX  43
H13   2    0.252133    0.409317    0.443944    11.00000   -1.20000
AFIX   0
C14   1    0.213339    0.516776    0.326932    11.00000    0.03477    0.03782 =
         0.05551   -0.00278    0.00364   -0.00003
AFIX  43
H14   2    0.159469    0.586794    0.348955    11.00000   -1.20000
AFIX   0
C15   1    0.236974    0.518077    0.238408    11.00000    0.03504    0.03932 =
         0.05302    0.00908   -0.00500   -0.00235
AFIX  43
H15   2    0.198605    0.589345    0.199408    11.00000   -1.20000
AFIX   0
C16   1    0.315284    0.417789    0.205543    11.00000    0.04130    0.04171 =
         0.03645    0.00600    0.00019   -0.00433
AFIX  43
H16   2    0.330331    0.419257    0.144328    11.00000   -1.20000
AFIX   0
C17   1    0.371883    0.314780    0.262604    11.00000    0.03180    0.03481 =
         0.03887   -0.00045    0.00404   -0.00196
O4    3    0.447672    0.206062    0.235813    11.00000    0.04707    0.04894 =
         0.03627    0.00066    0.00607    0.00961
C18   1    0.497711    0.233852    0.153872    11.00000    0.06296    0.06994 =
         0.05294    0.00742    0.02480    0.01178
AFIX 137
H18A  2    0.443021    0.217146    0.105106    11.00000   -1.50000
H18B  2    0.559736    0.160529    0.147723    11.00000   -1.50000
H18C  2    0.524919    0.343066    0.152221    11.00000   -1.50000
HKLF 4
REM  DK823 in P2(1)/c
REM R1 =  0.0425 for   1544 Fo > 4sig(Fo)  and  0.1222 for all   3865 data
REM    202 parameters refined using      0 restraints
END
WGHT      0.0570      0.0000
REM Highest difference peak  0.210,  deepest hole -0.268,  1-sigma level  0.052
Q1    1   0.3815  0.3656  0.3399  11.00000  0.05    0.21
Q2    1   0.9408  0.7259  0.2208  11.00000  0.05    0.17
Q3    1   0.3172  0.3575  0.3662  11.00000  0.05    0.17
Q4    1   1.0431  0.1573  0.6802  11.00000  0.05    0.17
Q5    1   1.0012  0.3248  0.2615  11.00000  0.05    0.17
Q6    1   0.3996  0.1987  0.4561  11.00000  0.05    0.17
Q7    1   0.7440  0.3238  0.2834  11.00000  0.05    0.17
Q8    1   0.5353 -0.0294  0.4736  11.00000  0.05    0.16
Q9    1   0.8799  0.2837  0.5852  11.00000  0.05    0.16
Q10   1   0.1624  0.7291  0.3191  11.00000  0.05    0.16
Q11   1   0.8183  0.5282  0.3971  11.00000  0.05    0.16
Q12   1   0.5825  0.3916  0.3256  11.00000  0.05    0.16
Q13   1   1.0012  0.4224  0.2734  11.00000  0.05    0.16
Q14   1   0.7100  0.3153  0.3775  11.00000  0.05    0.16
Q15   1   0.4817  0.2985  0.2431  11.00000  0.05    0.16
Q16   1   0.2804  0.0467  0.4174  11.00000  0.05    0.16
Q17   1   0.3293  0.6477  0.2790  11.00000  0.05    0.16
Q18   1   0.5207  0.1711  0.5363  11.00000  0.05    0.15
Q19   1   0.1223  0.5365  0.2853  11.00000  0.05    0.15
Q20   1   0.3391  0.2978  0.4617  11.00000  0.05    0.15
;
data_global
_journal_date_recd_electronic     2013-02-22
_journal_date_accepted     2013-03-05
_journal_name_full     'Acta Crystallographica, Section E'
_journal_year     2013
_journal_volume     69
_journal_issue      4
_journal_page_first     o514
_journal_page_last     o514
_journal_paper_category     QO
_journal_paper_doi     10.1107/S1600536813006302
_journal_coeditor_code     LH5589
_publ_contact_author_name     'Dongsoo Koh'
_publ_contact_author_address
;
Department of Applied Chemistry, Dongduk Women's University, Seoul 136-714,
Republic of Korea
;
_publ_contact_author_email     dskoh@dongduk.ac.kr
_publ_contact_author_fax     '82-2-940-4193'
_publ_contact_author_phone     '82-2-940-4512'
_publ_section_title
;
(<i>E</i>)-3-(3,5-Dimethoxyphenyl)-1-(2-methoxyphenyl)prop-2-en-1-one
;
loop_
    _publ_author_name
    _publ_author_footnote
    _publ_author_address
    'Lim, Yoongho' .
;
Division of Bioscience and Biotechnology, BMIC, Konkuk University,
Seoul 143-701, Republic of Korea
;
    'Koh, Dongsoo' .
;
Department of Applied Chemistry, Dongduk Women's University,
Seoul 136-714, Republic of Korea
;
