# Supplementary material for: (E)-3-(3,5-Dimeth­oxy­phen­yl)-1-(2-meth­oxy­phen­yl)prop-2-en-1-one
Source: Acta Crystallogr Sect E Struct Rep Online. 2013 Mar 9;69(Pt 4):o514. doi: 10.1107/S1600536813006302 (PMC3629573; doi:10.1107/S1600536813006302)
Supplement: Supplementary file 2 [file e-69-0o514-Isup2.hkl]

# 
# h,k,l, Fc-squared, Fo-squared, sigma(Fo-squared) and status flag 
# 
data_I
_shelx_title ' DK823 in P2(1)/c' 
_shelx_refln_list_code          4 
_shelx_F_calc_maximum      108.49 
_exptl_crystal_F_000       632.00 
_reflns_d_resolution_high  0.7459 
 
loop_ 
 _symmetry_equiv_pos_as_xyz 
 'x, y, z' 
 '-x, y+1/2, -z+1/2' 
 '-x, -y, -z' 
 'x, -y-1/2, z-1/2' 
 
_cell_length_a    12.0925 
_cell_length_b     8.4460 
_cell_length_c    15.1094 
_cell_angle_alpha  90.000 
_cell_angle_beta   92.340 
_cell_angle_gamma  90.000 
 
_shelx_F_squared_multiplier     1.000 
 
loop_ 
 _refln_index_h 
 _refln_index_k 
 _refln_index_l 
 _refln_F_squared_calc 
 _refln_F_squared_meas 
 _refln_F_squared_sigma 
 _refln_observed_status 
   2   0   0      359.15      326.51     16.80 o 
   3   0   0      492.31      554.36     27.36 o 
   4   0   0       25.99       26.83      9.53 o 
   5   0   0     1361.79     1412.69     54.51 o 
   6   0   0     3548.32     3901.97     99.61 o 
   7   0   0     2636.82     2709.06     90.08 o 
   8   0   0       10.98       13.01     10.83 o 
   9   0   0        8.16        5.86     11.38 o 
  10   0   0      399.72      385.17     44.49 o 
  11   0   0      348.75      240.56     38.07 o 
  12   0   0      106.51       95.16     31.70 o 
  13   0   0       11.37       42.13     25.41 o 
  14   0   0       27.54        2.88     11.83 o 
  15   0   0        3.59        2.59     16.66 o 
  16   0   0        0.44        0.63     21.43 o 
   1   1   0       16.64       19.44      2.11 o 
   2   1   0     9928.13     9657.36     80.50 o 
   3   1   0     1181.00     1128.94     16.24 o 
   4   1   0       61.31       66.62      5.42 o 
   5   1   0     2170.38     2251.07     36.88 o 
   6   1   0      153.83      175.03     10.80 o 
   7   1   0      260.68      249.57     15.35 o 
   8   1   0        1.06        0.92      4.21 o 
   9   1   0      107.02      121.81     13.29 o 
  10   1   0        6.84       14.10      7.24 o 
  11   1   0       75.91       69.20     14.09 o 
  12   1   0      366.48      371.67     35.72 o 
  13   1   0        0.46       -2.62     11.89 o 
  14   1   0        4.21       13.12     13.64 o 
  15   1   0        1.73       -3.38     12.56 o 
  16   1   0       22.16       20.09     36.00 o 
   0   2   0     6217.65     5847.41    116.08 o 
   1   2   0     7435.97     7163.11     33.90 o 
   2   2   0     8629.48     8185.89     43.72 o 
   3   2   0       85.33       90.41      6.03 o 
   4   2   0      323.69      311.99     10.92 o 
   5   2   0       55.16       61.84      6.51 o 
   6   2   0        0.40       -1.36      2.98 o 
   7   2   0        7.76        3.82      4.11 o 
   8   2   0        0.48        0.16      4.31 o 
   9   2   0       97.07       86.34     12.66 o 
  10   2   0        6.62        1.96      6.41 o 
  11   2   0       23.83       36.19     11.39 o 
  12   2   0        0.32        0.18     10.41 o 
  13   2   0        1.12       -5.30     11.02 o 
  14   2   0        4.26        7.98      9.06 o 
  15   2   0        3.32        3.13     14.97 o 
   1   3   0      720.13      691.30     13.63 o 
   2   3   0        1.00        2.27      2.40 o 
   3   3   0      116.46      114.86      7.25 o 
   4   3   0     1977.39     1982.10     28.14 o 
   5   3   0      202.40      173.56      9.86 o 
   6   3   0      186.74      170.30     10.49 o 
   7   3   0        0.13        1.08      3.80 o 
   8   3   0        8.74        4.61      4.29 o 
   9   3   0        0.00        0.78      5.16 o 
  10   3   0       10.49       12.08      7.99 o 
  11   3   0       11.08       14.00      9.25 o 
  12   3   0       12.51       27.75     14.86 o 
  13   3   0       28.55       35.82     18.79 o 
  14   3   0       21.20       14.22     13.60 o 
  15   3   0        2.21       10.71     16.95 o 
   0   4   0      131.88      113.26     11.69 o 
   1   4   0       17.45       15.38      4.45 o 
   2   4   0       93.55       79.54      5.88 o 
   3   4   0     1704.10     1761.50     27.05 o 
   4   4   0      733.52      687.71     18.20 o 
   5   4   0      169.45      154.85     10.06 o 
   6   4   0       96.37      106.02      9.38 o 
   7   4   0       70.19       60.26      8.55 o 
   8   4   0       34.84       38.03      7.78 o 
   9   4   0       28.54       28.40      7.88 o 
  10   4   0        9.82       11.03      9.30 o 
  11   4   0      107.01      109.54     23.39 o 
  12   4   0       13.68       15.01     14.45 o 
  13   4   0       20.98       23.72     17.51 o 
  14   4   0        2.77        2.16     17.76 o 
  15   4   0        3.93       -5.52     21.66 o 
   1   5   0      241.37      234.20     12.35 o 
   2   5   0      104.58       98.96      7.04 o 
   3   5   0      159.75      176.45     10.35 o 
   4   5   0      276.35      265.82     12.77 o 
   5   5   0      160.07      170.63     11.28 o 
   6   5   0       92.64       94.10      9.74 o 
   7   5   0      176.29      194.92     14.57 o 
   8   5   0      317.02      333.35     17.51 o 
   9   5   0      232.70      239.23     16.39 o 
  10   5   0      239.63      298.00     19.03 o 
  11   5   0       15.23       18.04     17.23 o 
  12   5   0        5.79        6.89     15.21 o 
  13   5   0        0.52        0.97     16.04 o 
  14   5   0        8.82       15.90     21.73 o 
   0   6   0      124.54      110.86     14.84 o 
   1   6   0       49.89       46.06      6.29 o 
   2   6   0      526.37      526.37     15.64 o 
   3   6   0      560.67      573.54     18.64 o 
   4   6   0        2.70        0.93      4.22 o 
   5   6   0      253.55      289.41     15.17 o 
   6   6   0       87.45       72.28      9.96 o 
   7   6   0      170.05      185.00     13.95 o 
   8   6   0      555.97      679.39     25.59 o 
   9   6   0      514.94      626.96     25.87 o 
  10   6   0       69.62       80.94     13.19 o 
  11   6   0        0.98        5.23     11.83 o 
  12   6   0        2.66       17.93     19.70 o 
  13   6   0        4.79       13.69     21.11 o 
   1   7   0       32.69       33.69      6.33 o 
   2   7   0        2.24        4.07      4.26 o 
   3   7   0       57.79       57.57      8.62 o 
   4   7   0       85.03       90.95     12.06 o 
   5   7   0       76.60       78.19     12.31 o 
   6   7   0       19.98       21.95      8.43 o 
   7   7   0       16.28       11.98      8.21 o 
   8   7   0       18.94       16.97      9.33 o 
   9   7   0       76.28       68.90     14.33 o 
  10   7   0       39.22       34.26     13.30 o 
  11   7   0        0.03        5.28     16.84 o 
  12   7   0       11.31       24.64     30.33 o 
   0   8   0      279.05      309.05     43.19 o 
   1   8   0      146.42      132.70     26.08 o 
   2   8   0       30.01       28.10     13.51 o 
   3   8   0       96.86       87.67     20.66 o 
   4   8   0       90.97       63.83     18.54 o 
   5   8   0        0.48        3.63     10.33 o 
   6   8   0        7.74       11.72     12.48 o 
   7   8   0       33.29       50.71     19.19 o 
   8   8   0        6.90        3.91     13.42 o 
   9   8   0       34.98       41.38     19.95 o 
  10   8   0        1.22       -9.18     16.51 o 
  11   8   0        4.81        0.16     24.75 o 
   1   9   0      177.63      193.58     27.88 o 
   2   9   0       22.66       17.14     13.86 o 
   3   9   0        0.03       -1.69     10.38 o 
   4   9   0        5.21       10.45     14.60 o 
   5   9   0        0.10       -0.86     11.87 o 
   6   9   0       20.95       10.26     15.96 o 
   7   9   0        4.70        2.34     14.26 o 
   8   9   0       13.84       14.52     18.99 o 
   9   9   0        2.36        1.17     17.54 o 
   0  10   0      160.87      171.44     40.02 o 
   1  10   0      101.57       31.84     55.65 o 
   2  10   0        0.46        5.57     11.57 o 
   3  10   0       13.16       10.72     12.37 o 
   4  10   0        1.43       -1.24     11.42 o 
   5  10   0       14.02        9.47     14.51 o 
   6  10   0        1.26        6.08     13.69 o 
   7  10   0        0.53        1.53     18.73 o 
   1  11   0       24.50       39.98     23.53 o 
   2  11   0        2.14       -3.16     12.94 o 
   3  11   0       46.42       17.85     27.14 o 
 -16   1   1       15.45        5.99     16.41 o 
 -15   1   1       10.84       11.67     13.66 o 
 -14   1   1       18.36       14.78     20.73 o 
 -13   1   1       25.62       35.47     18.40 o 
 -12   1   1       22.86       14.66     12.90 o 
 -11   1   1       23.60       21.57     12.55 o 
 -10   1   1       10.24       11.93      7.30 o 
  -9   1   1        9.32       10.62      6.18 o 
  -8   1   1      163.31      161.97     12.34 o 
  -7   1   1      102.65       92.34      9.19 o 
  -6   1   1      723.57      791.87     20.99 o 
  -5   1   1      411.19      410.79     13.98 o 
  -4   1   1     2034.16     2060.37     23.49 o 
  -3   1   1     4179.00     4042.76     43.03 o 
  -2   1   1      489.97      435.77      8.63 o 
  -1   1   1       11.47       15.95      1.97 o 
   0   1   1      447.06      405.26     11.60 o 
   1   1   1      900.01      860.54     10.22 o 
   2   1   1     7060.72     6633.61     35.80 o 
   3   1   1    10015.32     9488.73     86.54 o 
   4   1   1       48.36       42.36      6.42 o 
   5   1   1      164.11      172.38     15.34 o 
   6   1   1       96.95       67.81     12.38 o 
   7   1   1      234.86      273.27     25.00 o 
   8   1   1        3.32        3.24      6.31 o 
   9   1   1        0.33        1.93      5.09 o 
  10   1   1       18.65       22.56      8.30 o 
  11   1   1        0.44        2.88      6.52 o 
  12   1   1       18.36       23.05     11.23 o 
  13   1   1        7.16       -6.40     12.03 o 
  14   1   1       46.54       20.56     23.70 o 
  15   1   1       15.34        1.36     13.13 o 
  16   1   1       17.86       16.76     16.82 o 
 -15   2   1        1.66        6.45     13.59 o 
 -14   2   1       21.35       16.20     15.88 o 
 -13   2   1       15.13       12.68     14.14 o 
 -12   2   1        1.15        8.08     12.42 o 
 -11   2   1       21.41       15.42     12.87 o 
 -10   2   1      200.96      193.52     20.82 o 
  -9   2   1       23.72       19.18      6.74 o 
  -8   2   1        2.29       -0.95      4.00 o 
  -7   2   1        3.33       -1.77      3.56 o 
  -6   2   1      231.89      217.42     10.73 o 
  -5   2   1       20.46       11.98      3.87 o 
  -4   2   1      190.54      180.35      8.45 o 
  -3   2   1      689.93      712.26     14.24 o 
  -2   2   1      447.20      412.68     10.06 o 
  -1   2   1     1368.64     1314.65     17.60 o 
   0   2   1     2559.19     2562.14     29.36 o 
   1   2   1     2260.33     2246.82     32.92 o 
   2   2   1     2163.38     2109.70     21.70 o 
   3   2   1     5884.36     5843.80     41.07 o 
   4   2   1      166.77      163.29      8.53 o 
   5   2   1      658.41      666.76     17.15 o 
   6   2   1       60.51       39.82      6.96 o 
   7   2   1       82.07       81.34     10.91 o 
   8   2   1       25.08       26.07      8.05 o 
   9   2   1      214.85      215.47     17.85 o 
  10   2   1       80.70       79.76     14.01 o 
  11   2   1       12.90        6.41      8.41 o 
  12   2   1       21.79       15.32     12.22 o 
  13   2   1        3.82        6.06     13.49 o 
  14   2   1        0.24        2.17      8.86 o 
  15   2   1        0.09        2.67     13.78 o 
 -15   3   1        0.09      -10.76     15.09 o 
 -14   3   1       19.17        2.68     18.15 o 
 -13   3   1        0.55        3.03     13.52 o 
 -12   3   1       10.71        6.49     11.31 o 
 -11   3   1       24.96       21.42     12.95 o 
 -10   3   1      287.79      292.38     20.63 o 
  -9   3   1      159.53      157.48     13.69 o 
  -8   3   1       25.88       22.84      6.39 o 
  -7   3   1      169.78      168.31     10.96 o 
  -6   3   1       88.04       86.75      8.02 o 
  -5   3   1      648.87      688.24     17.97 o 
  -4   3   1     1501.62     1587.56     25.23 o 
  -3   3   1      132.72      114.99      7.24 o 
  -2   3   1      637.30      595.12     13.60 o 
  -1   3   1        0.05        0.09      2.00 o 
   0   3   1      757.86      678.90     14.90 o 
   1   3   1     1750.24     1747.39     20.36 o 
   2   3   1      411.46      405.69     10.14 o 
   3   3   1      409.94      414.29     12.35 o 
   4   3   1      961.04      943.87     19.69 o 
   5   3   1      670.87      691.29     18.33 o 
   6   3   1      381.08      382.57     14.93 o 
   7   3   1      814.17      887.47     23.61 o 
   8   3   1       51.85       46.53     10.44 o 
   9   3   1      227.75      236.80     19.00 o 
  10   3   1       13.53       19.19      8.95 o 
  11   3   1       19.13        4.42      8.10 o 
  12   3   1       21.26       24.27     15.49 o 
  13   3   1       15.24       33.00     20.64 o 
  14   3   1        1.31       11.10     13.04 o 
  15   3   1       32.34       22.08     31.87 o 
 -15   4   1        1.08        8.43     19.09 o 
 -14   4   1       96.82       36.38     50.01 o 
 -13   4   1        6.38       -2.98     14.85 o 
 -12   4   1        4.76       -4.03     11.94 o 
 -11   4   1       11.21        7.51      9.93 o 
 -10   4   1        0.01        0.17      6.58 o 
  -9   4   1       13.28        9.20      6.10 o 
  -8   4   1      662.53      708.57     23.21 o 
  -7   4   1      151.03      154.43     11.32 o 
  -6   4   1        0.72        2.93      3.97 o 
  -5   4   1        0.02       -0.04      3.33 o 
  -4   4   1      482.93      457.91     15.17 o 
  -3   4   1      722.96      756.51     18.12 o 
  -2   4   1       54.51       50.19      5.93 o 
  -1   4   1      752.89      711.42     15.41 o 
   0   4   1        7.33        2.79      3.14 o 
   1   4   1      280.03      261.44     10.43 o 
   2   4   1      228.56      231.72      9.73 o 
   3   4   1      554.26      553.79     15.44 o 
   4   4   1      469.39      487.43     15.40 o 
   5   4   1      494.87      488.89     16.56 o 
   6   4   1        1.26        1.93      3.89 o 
   7   4   1      769.97      813.33     23.72 o 
   8   4   1     1033.17     1126.97     29.39 o 
   9   4   1      577.06      588.33     25.79 o 
  10   4   1        4.94        5.90      8.42 o 
  11   4   1       13.78       19.10     11.10 o 
  12   4   1        6.52        6.55     14.58 o 
  13   4   1        4.38       14.53     17.78 o 
  14   4   1        2.66        0.82     19.70 o 
  15   4   1        3.13       -3.84     18.78 o 
 -14   5   1        0.24        6.29     20.03 o 
 -13   5   1        9.60        7.45     17.47 o 
 -12   5   1        6.81        7.34     15.80 o 
 -11   5   1        2.02        7.27     10.66 o 
 -10   5   1       13.00       16.50      8.08 o 
  -9   5   1       94.77      102.05     12.71 o 
  -8   5   1      378.99      379.59     18.47 o 
  -7   5   1      184.58      185.49     12.95 o 
  -6   5   1        0.01       -0.07      4.15 o 
  -5   5   1      521.08      509.04     18.12 o 
  -4   5   1       99.02      103.19      8.94 o 
  -3   5   1     1030.47     1091.68     23.49 o 
  -2   5   1      347.28      346.88     13.29 o 
  -1   5   1      410.48      405.72     15.70 o 
   0   5   1        0.93       -0.92      3.24 o 
   1   5   1       32.25       24.16      4.84 o 
   2   5   1        2.27       -0.37      2.82 o 
   3   5   1        0.08       -0.07      3.15 o 
   4   5   1      516.71      518.08     17.07 o 
   5   5   1      339.53      343.70     15.10 o 
   6   5   1      787.98      839.49     24.07 o 
   7   5   1      412.31      455.56     19.16 o 
   8   5   1      607.12      647.76     23.76 o 
   9   5   1      497.85      528.41     25.89 o 
  10   5   1       53.34       48.50     11.66 o 
  11   5   1       88.19       90.43     18.34 o 
  12   5   1        6.29       13.70     15.38 o 
  13   5   1       15.42       24.62     19.33 o 
  14   5   1       76.28      112.87     31.41 o 
 -13   6   1       18.19       31.55     22.52 o 
 -12   6   1        0.18        4.79     16.35 o 
 -11   6   1        1.40        3.21     12.50 o 
 -10   6   1       19.64       23.01     10.61 o 
  -9   6   1       50.30       53.95     10.82 o 
  -8   6   1       62.30       63.95     10.72 o 
  -7   6   1       78.35       77.08     10.93 o 
  -6   6   1       51.61       50.62      8.92 o 
  -5   6   1       10.92       11.68      5.49 o 
  -4   6   1       95.03       91.86      9.55 o 
  -3   6   1      335.13      340.72     14.89 o 
  -2   6   1       96.78       92.06      8.99 o 
  -1   6   1       75.64       77.54      8.00 o 
   0   6   1       81.51       85.38      9.67 o 
   1   6   1       26.71       26.91      5.60 o 
   2   6   1       23.17       32.38      5.64 o 
   3   6   1      231.65      239.90     12.51 o 
   4   6   1      598.58      623.10     19.97 o 
   5   6   1        0.33        0.24      4.30 o 
   6   6   1       15.33       18.93      6.75 o 
   7   6   1      166.49      173.51     13.56 o 
   8   6   1      294.55      347.96     18.96 o 
   9   6   1      214.08      226.00     17.18 o 
  10   6   1       39.16       52.33     13.60 o 
  11   6   1       43.07       52.85     14.18 o 
  12   6   1        0.04       -2.73     16.76 o 
  13   6   1        1.87       -1.82     19.25 o 
 -12   7   1        9.43       11.67     27.98 o 
 -11   7   1       37.10       65.63     34.39 o 
 -10   7   1       79.51      101.39     25.45 o 
  -9   7   1       41.76       29.47     11.35 o 
  -8   7   1        0.09        1.06      8.08 o 
  -7   7   1       73.64       71.67     11.56 o 
  -6   7   1       25.64       24.90      7.82 o 
  -5   7   1        0.63        0.93      5.17 o 
  -4   7   1      534.36      571.43     21.19 o 
  -3   7   1        2.54        2.03      4.92 o 
  -2   7   1        5.24        3.43      4.77 o 
  -1   7   1       35.11       35.36      6.30 o 
   0   7   1        0.99        1.15      6.23 o 
   1   7   1       11.09       11.30      5.89 o 
   2   7   1      126.80      110.38     11.51 o 
   3   7   1        0.98       -0.48      5.88 o 
   4   7   1      256.58      263.42     20.78 o 
   5   7   1       48.98       46.74     12.12 o 
   6   7   1       14.19       26.62     10.60 o 
   7   7   1      172.22      186.62     20.42 o 
   8   7   1      186.76      244.21     23.45 o 
   9   7   1       14.48       15.30     12.11 o 
  10   7   1      105.77      142.79     22.56 o 
  11   7   1        0.01        2.58     17.01 o 
  12   7   1        0.46        3.68     25.49 o 
 -10   8   1       22.65       21.07     26.91 o 
  -9   8   1       41.35       36.42     19.09 o 
  -8   8   1       37.19       27.90     17.29 o 
  -7   8   1       13.89       19.28     14.63 o 
  -6   8   1       11.65        6.97     11.31 o 
  -5   8   1      124.89      141.54     23.50 o 
  -4   8   1       24.56       27.84     13.74 o 
  -3   8   1       13.38       10.11     10.79 o 
  -2   8   1      259.19      270.02     28.72 o 
  -1   8   1       31.52       19.10     12.64 o 
   0   8   1        0.67      -10.83     12.73 o 
   1   8   1       15.33       16.56     10.90 o 
   2   8   1      243.81      242.78     27.89 o 
   3   8   1       36.33       25.92     13.77 o 
   4   8   1       15.83        0.71      9.90 o 
   5   8   1       25.84       26.09     13.77 o 
   6   8   1        0.16        4.88     11.84 o 
   7   8   1       45.47       39.63     17.40 o 
   8   8   1        1.84       -6.27     12.02 o 
   9   8   1       10.80       19.68     16.88 o 
  10   8   1       28.08       36.90     20.25 o 
  11   8   1       24.01       26.56     31.81 o 
  -9   9   1        3.05        6.32     27.43 o 
  -8   9   1        4.20       14.61     18.99 o 
  -7   9   1        2.26        0.67     14.13 o 
  -6   9   1        0.12      -10.63     10.63 o 
  -5   9   1        8.06        6.15     13.38 o 
  -4   9   1        8.53       16.58     14.18 o 
  -3   9   1       13.41        2.91     12.96 o 
  -2   9   1        0.01       -9.47      9.47 o 
  -1   9   1       14.66       11.13     12.55 o 
   0   9   1       24.16       26.44     15.03 o 
   1   9   1       84.03       66.73     20.60 o 
   2   9   1       46.27       63.71     38.34 o 
   3   9   1       80.34       89.23     23.14 o 
   4   9   1        0.04        1.29     10.99 o 
   5   9   1        1.87       -6.44     10.96 o 
   6   9   1        6.55        0.79      9.32 o 
   7   9   1       23.81        7.93     19.08 o 
   8   9   1        0.48       -7.03     16.03 o 
   9   9   1        6.10       18.78     19.95 o 
  -7  10   1       11.47       11.17     20.27 o 
  -6  10   1        0.01        1.05     12.44 o 
  -5  10   1       12.49        6.76     13.28 o 
  -4  10   1        9.25       10.86     12.18 o 
  -3  10   1        4.23       -2.90      9.40 o 
  -2  10   1       36.53        4.97     23.47 o 
  -1  10   1       25.76       13.07     12.73 o 
   0  10   1      336.86      394.26     61.63 o 
   1  10   1        0.02        4.06     12.82 o 
   2  10   1       27.32       19.36     16.06 o 
   3  10   1        4.78        1.31     10.81 o 
   4  10   1        1.60       -0.59     11.00 o 
   5  10   1       11.55       12.44     16.15 o 
   6  10   1       21.17        1.47     12.39 o 
   7  10   1       16.56       10.75     15.68 o 
  -3  11   1        6.21        3.52     12.75 o 
  -2  11   1        0.84       21.79     17.70 o 
  -1  11   1       21.03        8.01     14.35 o 
   0  11   1       13.23        9.60     17.55 o 
   1  11   1        4.40       -4.44     15.96 o 
   2  11   1       95.68       27.57     53.29 o 
   3  11   1        0.90        5.82     14.99 o 
 -16   0   2      201.24      368.02     65.94 o 
 -15   0   2        0.50       -1.11     18.12 o 
 -14   0   2       20.82       26.25     24.18 o 
 -13   0   2       46.59       17.10     23.83 o 
 -12   0   2      149.40      138.12     37.49 o 
 -11   0   2       33.90       36.50     20.69 o 
 -10   0   2       69.16       55.80     22.26 o 
  -9   0   2      301.31      373.66     40.20 o 
  -8   0   2       15.90        5.45      9.48 o 
  -7   0   2        8.21        8.57      6.48 o 
  -6   0   2      904.67     1117.85     38.28 o 
  -5   0   2     1460.65     1386.41     38.74 o 
  -4   0   2        0.86       -1.22      3.62 o 
  -3   0   2     3041.36     2885.39     44.01 o 
  -2   0   2     4051.19     3683.56     45.12 o 
  -1   0   2     2925.23     2721.66     31.04 o 
   0   0   2      208.61      195.41     10.67 o 
   1   0   2      141.62      130.09      7.17 o 
   2   0   2      183.41      199.07     15.51 o 
   3   0   2        4.74        1.32      5.07 o 
   4   0   2      338.97      320.95     24.91 o 
   5   0   2     3346.12     3806.40     91.21 o 
   6   0   2      147.45      130.05     21.07 o 
   7   0   2      303.27      277.74     30.74 o 
   8   0   2       47.94       37.26     15.98 o 
   9   0   2      161.77      127.85     25.12 o 
  10   0   2       52.72       51.86     22.20 o 
  11   0   2       91.55       60.64     24.35 o 
  12   0   2      537.39      591.63     61.45 o 
  13   0   2       15.99       16.56     21.89 o 
  14   0   2        8.31        3.28      9.34 o 
  16   0   2        8.28       -4.87     18.98 o 
 -16   1   2       29.79       20.11     20.80 o 
 -15   1   2       56.72       33.52     27.31 o 
 -14   1   2       15.31       14.58     18.49 o 
 -13   1   2        2.54       -0.11     12.82 o 
 -12   1   2        3.44        4.14     11.55 o 
 -11   1   2       21.76        6.16     10.16 o 
 -10   1   2       28.97       23.38     11.55 o 
  -9   1   2        2.59        2.07      4.46 o 
  -8   1   2      798.77      877.50     25.08 o 
  -7   1   2      112.64      100.35      9.14 o 
  -6   1   2       20.43       15.06      4.58 o 
  -5   1   2      113.77      111.83      6.27 o 
  -4   1   2      426.12      402.11     10.12 o 
  -3   1   2      148.78      137.83      5.31 o 
  -2   1   2     2586.35     2529.07     18.87 o 
  -1   1   2     9300.26     8870.00     35.59 o 
   0   1   2     8164.62     7764.75     45.05 o 
   1   1   2      828.09      733.91     13.78 o 
   2   1   2     1440.03     1400.00     19.86 o 
   3   1   2     4596.42     4573.92     56.70 o 
   4   1   2      758.76      670.23     25.11 o 
   5   1   2     1646.32     1696.71     50.46 o 
   6   1   2     1451.00     1440.94     43.97 o 
   7   1   2      127.97      159.12     24.99 o 
   8   1   2        0.02        3.57      6.57 o 
   9   1   2       52.78       53.80     13.74 o 
  10   1   2        4.00        6.41      6.43 o 
  11   1   2       26.10       35.44     10.93 o 
  12   1   2       10.55       10.82      9.41 o 
  13   1   2       90.41      106.52     24.39 o 
  14   1   2       23.37        7.58      9.17 o 
  15   1   2        0.49        1.75     11.85 o 
 -15   2   2       32.40       14.01     15.64 o 
 -14   2   2       11.58        3.37     10.30 o 
 -13   2   2        2.05       -3.69     12.29 o 
 -12   2   2        0.96       -3.59     10.92 o 
 -11   2   2      187.37      178.66     24.62 o 
 -10   2   2       10.50        6.83      7.19 o 
  -9   2   2        2.18        0.36      4.85 o 
  -8   2   2       16.37       14.68      5.57 o 
  -7   2   2      249.79      258.85     12.10 o 
  -6   2   2     2339.52     2538.08     32.88 o 
  -5   2   2       12.90       15.11      4.14 o 
  -4   2   2       18.02       12.13      3.41 o 
  -3   2   2      418.21      395.68     11.76 o 
  -2   2   2      422.67      418.49     10.14 o 
  -1   2   2     8457.73     8245.01     47.51 o 
   0   2   2    11769.26    11079.11    101.73 o 
   1   2   2     5622.01     5453.80     41.24 o 
   2   2   2      605.75      588.31     12.82 o 
   3   2   2      175.69      153.22      8.82 o 
   4   2   2     1700.85     1753.42     29.34 o 
   5   2   2      738.29      825.00     22.20 o 
   6   2   2      433.56      410.90     19.75 o 
   7   2   2      470.71      476.99     22.78 o 
   8   2   2       10.67        8.75      6.40 o 
   9   2   2        2.06        4.99      6.21 o 
  10   2   2       35.53       34.62     10.32 o 
  11   2   2      924.89     1049.58     47.56 o 
  12   2   2        2.42        0.96      8.61 o 
  13   2   2       13.11       16.52     15.31 o 
  14   2   2        1.87        1.06     10.36 o 
  15   2   2        1.95        8.38     15.17 o 
 -15   3   2        0.00       12.97     17.09 o 
 -14   3   2       12.16        4.57     11.07 o 
 -13   3   2      103.19      130.22     38.39 o 
 -12   3   2        1.00        6.87     13.67 o 
 -11   3   2        1.72        4.57      8.85 o 
 -10   3   2       23.84       22.93      9.69 o 
  -9   3   2      350.32      363.45     19.55 o 
  -8   3   2       16.62        8.91      4.86 o 
  -7   3   2       98.16       91.65      8.69 o 
  -6   3   2        7.02       13.91      4.52 o 
  -5   3   2       28.74       17.64      4.56 o 
  -4   3   2       38.03       32.01      5.22 o 
  -3   3   2      277.59      286.53     10.61 o 
  -2   3   2      110.54      109.88      6.70 o 
  -1   3   2     3207.23     3337.99     32.15 o 
   0   3   2      875.86      843.71     15.28 o 
   1   3   2      668.54      638.77     11.17 o 
   2   3   2        6.02        5.65      2.49 o 
   3   3   2      120.38      114.90      7.28 o 
   4   3   2     1335.45     1307.90     23.21 o 
   5   3   2      691.53      734.20     19.12 o 
   6   3   2      173.52      175.18     12.34 o 
   7   3   2       10.05       10.11      5.27 o 
   8   3   2     1023.16     1029.35     35.88 o 
   9   3   2      305.20      352.04     23.15 o 
  10   3   2       77.08       65.94     13.84 o 
  11   3   2       12.67       17.06      9.93 o 
  12   3   2        8.22       11.46     10.18 o 
  13   3   2        0.09        5.25     14.42 o 
  14   3   2        0.27        7.30     14.86 o 
  15   3   2       10.74       18.06     22.14 o 
 -15   4   2        3.76        5.82     17.47 o 
 -14   4   2       50.92       15.33     29.23 o 
 -13   4   2        5.78       -5.38     14.56 o 
 -12   4   2       14.72       23.50     13.33 o 
 -11   4   2       23.69       22.12     11.20 o 
 -10   4   2       60.88       56.58     11.60 o 
  -9   4   2      351.00      382.91     18.32 o 
  -8   4   2      139.90      135.05     11.76 o 
  -7   4   2      318.21      334.47     15.42 o 
  -6   4   2       10.57       10.51      4.64 o 
  -5   4   2        6.17        6.74      3.83 o 
  -4   4   2       24.05       31.63      5.61 o 
  -3   4   2      152.71      154.55      8.95 o 
  -2   4   2      248.30      233.49     10.03 o 
  -1   4   2        0.83        0.23      2.85 o 
   0   4   2      682.10      675.48     19.57 o 
   1   4   2        8.19        8.80      3.00 o 
   2   4   2       87.61       89.97      6.55 o 
   3   4   2      603.85      613.72     14.55 o 
   4   4   2      449.29      454.99     14.93 o 
   5   4   2       68.13       60.28      7.49 o 
   6   4   2       33.11       37.55      6.96 o 
   7   4   2      195.97      185.48     14.24 o 
   8   4   2      193.91      207.21     15.91 o 
   9   4   2        6.27        2.20      6.89 o 
  10   4   2      392.35      433.20     28.21 o 
  11   4   2        5.34       -0.59      8.98 o 
  12   4   2       19.77       12.52     12.63 o 
  13   4   2        3.69       14.10     16.93 o 
  14   4   2       17.94       37.03     21.72 o 
  15   4   2        4.17       -7.68     25.74 o 
 -14   5   2       16.30       19.63     22.40 o 
 -13   5   2        5.17       -1.56     17.05 o 
 -12   5   2       11.27       10.98     13.36 o 
 -11   5   2        7.67        1.33     10.20 o 
 -10   5   2      120.66      138.21     16.18 o 
  -9   5   2       22.34       24.82      7.88 o 
  -8   5   2      201.92      221.26     14.83 o 
  -7   5   2        1.10        0.72      4.79 o 
  -6   5   2        0.04       -1.89      4.21 o 
  -5   5   2       51.31       50.83      7.76 o 
  -4   5   2        1.48       -1.92      3.28 o 
  -3   5   2      144.64      151.29      9.88 o 
  -2   5   2       49.15       46.76      6.30 o 
  -1   5   2      210.37      195.09     11.61 o 
   0   5   2       26.29       19.64      5.03 o 
   1   5   2      265.77      255.50     10.16 o 
   2   5   2        9.60        6.85      3.27 o 
   3   5   2       80.73       76.77      6.73 o 
   4   5   2       16.03       18.99      5.01 o 
   5   5   2       47.85       42.22      7.22 o 
   6   5   2      422.20      450.80     18.00 o 
   7   5   2       13.17        9.08      5.33 o 
   8   5   2        9.55        6.89      6.70 o 
   9   5   2      109.11       99.13     14.55 o 
  10   5   2       23.02       33.15     12.61 o 
  11   5   2       23.21       21.17     12.52 o 
  12   5   2        1.78        4.30     15.51 o 
  13   5   2       15.29        5.80     18.22 o 
  14   5   2       20.22       38.39     25.35 o 
 -13   6   2        2.44       13.99     20.84 o 
 -12   6   2       14.87       22.29     15.68 o 
 -11   6   2       17.43       11.69     13.25 o 
 -10   6   2       50.45       41.42     12.56 o 
  -9   6   2       92.42       87.77     12.85 o 
  -8   6   2       37.91       47.88      9.63 o 
  -7   6   2      109.44      109.92     12.13 o 
  -6   6   2        0.01        2.82      5.30 o 
  -5   6   2        8.87       10.10      5.56 o 
  -4   6   2      123.42      123.97     10.69 o 
  -3   6   2       53.74       52.00      7.61 o 
  -2   6   2       38.82       35.67      6.51 o 
  -1   6   2        0.12        0.02      4.12 o 
   0   6   2        9.95       10.41      6.49 o 
   1   6   2       93.30       86.36      7.80 o 
   2   6   2      316.20      319.98     12.12 o 
   3   6   2        0.15        0.91      3.39 o 
   4   6   2      108.66      116.87      9.95 o 
   5   6   2      675.16      701.78     21.98 o 
   6   6   2       17.42       11.67      6.69 o 
   7   6   2        4.38        0.48      5.89 o 
   8   6   2      899.33     1050.05     36.24 o 
   9   6   2       23.28       22.79      9.79 o 
  10   6   2      306.23      357.99     25.00 o 
  11   6   2        0.00        2.99     11.94 o 
  12   6   2        2.44       10.66     17.82 o 
  13   6   2        3.73        8.17     18.73 o 
 -12   7   2        0.10       -4.82     27.81 o 
 -11   7   2        6.52       -0.64     26.56 o 
 -10   7   2      265.95      350.93     29.90 o 
  -9   7   2       40.33       49.28     13.33 o 
  -8   7   2       13.51        9.81      9.06 o 
  -7   7   2        1.65        2.80      7.40 o 
  -6   7   2        2.89        7.65      7.12 o 
  -5   7   2        9.64        6.01      6.22 o 
  -4   7   2      123.66      118.53     12.98 o 
  -3   7   2       25.66       26.02      8.06 o 
  -2   7   2      365.88      363.69     19.51 o 
  -1   7   2      248.43      253.57     16.66 o 
   0   7   2        4.74        2.74      6.08 o 
   1   7   2      308.77      348.35     22.78 o 
   2   7   2      116.75      117.30     12.34 o 
   3   7   2      241.80      240.46     16.63 o 
   4   7   2        0.29       -2.05      6.44 o 
   5   7   2       24.68       22.72      9.87 o 
   6   7   2       89.41       90.52     16.20 o 
   7   7   2      117.18      164.78     20.13 o 
   8   7   2        4.07        4.88      9.38 o 
   9   7   2       14.87       12.05     11.58 o 
  10   7   2       39.09       40.56     16.18 o 
  11   7   2       18.11       20.78     15.52 o 
  12   7   2       36.88       41.94     34.08 o 
 -10   8   2        8.15       -9.47     23.29 o 
  -9   8   2      167.68      207.80     45.24 o 
  -8   8   2       45.26       53.01     26.45 o 
  -7   8   2        1.09       -6.96     11.98 o 
  -6   8   2      102.09      109.41     19.01 o 
  -5   8   2        7.34        9.17     10.19 o 
  -4   8   2       42.31       48.23     13.41 o 
  -3   8   2       11.15        7.63      8.21 o 
  -2   8   2       56.24       49.90     13.13 o 
  -1   8   2       99.95      103.78     13.43 o 
   0   8   2       12.98       17.04      9.07 o 
   1   8   2        8.90        7.77      6.79 o 
   2   8   2       42.29       43.52     10.42 o 
   3   8   2        8.84       13.10      9.94 o 
   4   8   2      227.41      218.04     22.12 o 
   5   8   2        6.99        3.26      8.88 o 
   6   8   2        0.71        5.24      8.83 o 
   7   8   2        3.69       -0.74      9.95 o 
   8   8   2       78.46       92.93     19.70 o 
   9   8   2       60.45       86.10     20.28 o 
  10   8   2        4.52       16.50     19.41 o 
  11   8   2       81.17      155.83     34.79 o 
  -9   9   2        1.52        1.93     26.65 o 
  -8   9   2       94.90      166.85     31.28 o 
  -7   9   2       16.96       29.62     17.53 o 
  -6   9   2        8.57        4.90     14.48 o 
  -5   9   2        8.69       12.22     14.56 o 
  -4   9   2        0.38       -0.07     12.81 o 
  -3   9   2        8.07        1.00     11.36 o 
  -2   9   2       25.35       28.84     16.94 o 
  -1   9   2      133.22      153.71     37.21 o 
   0   9   2      235.02      262.16     31.47 o 
   1   9   2       15.59        2.49     10.96 o 
   2   9   2      180.98      171.98     26.52 o 
   3   9   2        3.42        1.57     11.51 o 
   4   9   2        1.35        0.24     11.15 o 
   5   9   2        2.73        6.95     11.55 o 
   6   9   2       12.90        1.15     10.29 o 
   7   9   2       19.65        7.96     10.97 o 
   8   9   2       18.50       -4.18     12.88 o 
   9   9   2        2.46        0.96     18.94 o 
  -7  10   2       18.22       23.23     26.19 o 
  -6  10   2        0.31        6.15     18.73 o 
  -5  10   2        6.66       -2.65     12.69 o 
  -4  10   2        3.41        4.25     11.30 o 
  -3  10   2        0.34       -8.04      9.44 o 
  -2  10   2        8.53       12.51     11.23 o 
  -1  10   2       65.22        7.33     26.17 o 
   0  10   2       93.24       26.37     54.42 o 
   1  10   2        0.48       -3.04     12.18 o 
   2  10   2        2.28        8.66     14.40 o 
   3  10   2        0.04       -0.22     13.59 o 
   4  10   2       11.66       -0.29     10.39 o 
   5  10   2        2.08       -4.24     11.04 o 
   6  10   2       43.71       27.29     25.78 o 
   7  10   2        0.29        0.54     14.52 o 
  -3  11   2        0.42       -5.69     12.48 o 
  -2  11   2       41.67       20.54     17.22 o 
  -1  11   2        0.95        7.51     14.13 o 
   0  11   2        7.21        6.55     21.84 o 
   1  11   2      143.58      152.20     33.93 o 
   2  11   2        0.20        9.84     18.94 o 
   3  11   2       19.12       11.75     14.88 o 
 -16   1   3        0.98       -2.66     19.41 o 
 -15   1   3        0.10       -2.62     14.68 o 
 -14   1   3        4.99        4.96     13.62 o 
 -13   1   3       23.60       20.11     15.17 o 
 -12   1   3        2.13        4.83     11.46 o 
 -11   1   3        3.61       -0.29      9.43 o 
 -10   1   3      326.61      352.15     24.73 o 
  -9   1   3       15.83        9.06      5.29 o 
  -8   1   3       72.16       72.33      8.95 o 
  -7   1   3      193.19      169.15      9.70 o 
  -6   1   3     1109.65     1194.64     21.32 o 
  -5   1   3      584.89      599.72     11.93 o 
  -4   1   3       64.99       56.33      4.14 o 
  -3   1   3      290.87      266.70      6.88 o 
  -2   1   3      878.75      812.33     11.84 o 
  -1   1   3      324.87      338.12      7.61 o 
   0   1   3     9599.30     9582.99    177.99 o 
   1   1   3     2607.50     2608.41     28.20 o 
   2   1   3     1652.19     1486.13     22.92 o 
   3   1   3      141.54      120.23     11.05 o 
   4   1   3       46.44       51.91     13.20 o 
   5   1   3       28.44       18.51      7.14 o 
   6   1   3        1.11        2.54      5.48 o 
   7   1   3      897.40      949.66     39.34 o 
   8   1   3       24.98       18.96      9.34 o 
   9   1   3       16.43       14.63      9.05 o 
  10   1   3       28.20       31.53     12.89 o 
  11   1   3       27.06       13.59      8.99 o 
  12   1   3      175.79      181.96     20.23 o 
  13   1   3       14.73       19.07     12.28 o 
  15   1   3       12.71        4.53     11.79 o 
 -15   2   3        1.86        3.87     15.19 o 
 -14   2   3       39.66       10.29     24.18 o 
 -13   2   3        0.79       -2.70     12.90 o 
 -12   2   3      197.72      203.67     28.70 o 
 -11   2   3       28.47       17.64     10.22 o 
 -10   2   3       44.65       39.89     11.45 o 
  -9   2   3      333.41      342.83     17.84 o 
  -8   2   3      160.99      147.44     11.89 o 
  -7   2   3        1.88       -0.51      3.14 o 
  -6   2   3     2821.30     3075.84     48.19 o 
  -5   2   3        1.84        1.27      2.81 o 
  -4   2   3      184.18      182.33      8.25 o 
  -3   2   3       20.99       18.03      3.49 o 
  -2   2   3     2446.68     2503.90     22.08 o 
  -1   2   3     6970.89     6772.18     37.82 o 
   0   2   3     4878.22     4920.42     48.65 o 
   1   2   3     2225.65     2178.31     23.92 o 
   2   2   3      611.73      578.07     13.30 o 
   3   2   3       20.80       12.08      3.48 o 
   4   2   3      758.62      743.64     20.06 o 
   5   2   3     1315.96     1442.61     37.34 o 
   6   2   3      676.82      707.81     26.19 o 
   7   2   3      240.73      221.11     16.39 o 
   8   2   3      253.52      264.12     19.10 o 
   9   2   3        1.13        2.49      5.87 o 
  10   2   3      235.87      240.67     20.84 o 
  11   2   3       85.55       70.42     15.13 o 
  12   2   3       57.93       71.27     16.25 o 
  13   2   3       30.60       49.90     20.41 o 
  14   2   3        0.19       -3.01      9.30 o 
  15   2   3       35.90       20.67     48.21 o 
 -15   3   3        5.44        7.63     17.68 o 
 -14   3   3       56.22       22.37     33.94 o 
 -13   3   3       16.14        6.01     15.30 o 
 -12   3   3      134.12      159.52     21.77 o 
 -11   3   3       44.68       47.54     14.00 o 
 -10   3   3       14.32       14.49      9.10 o 
  -9   3   3      269.16      280.36     15.11 o 
  -8   3   3      285.83      297.40     14.50 o 
  -7   3   3       47.41       57.24      7.54 o 
  -6   3   3      277.56      256.33     12.08 o 
  -5   3   3       15.96        9.56      3.98 o 
  -4   3   3     2689.96     2920.01     33.99 o 
  -3   3   3      359.35      351.28     11.72 o 
  -2   3   3      290.13      283.66      9.74 o 
  -1   3   3     2788.64     2781.65     28.10 o 
   0   3   3      986.45      948.76     24.92 o 
   1   3   3       52.89       50.34      5.07 o 
   2   3   3        3.22        4.37      3.11 o 
   3   3   3     2665.67     2690.89     33.05 o 
   4   3   3      500.91      500.35     17.58 o 
   5   3   3      103.75       91.21      9.24 o 
   6   3   3      664.82      684.59     23.33 o 
   7   3   3      136.67      145.35     14.63 o 
   8   3   3      492.37      500.21     26.13 o 
   9   3   3      317.32      329.71     22.85 o 
  10   3   3      344.35      407.88     26.61 o 
  11   3   3        9.08       14.89      9.97 o 
  12   3   3        0.01       -7.34      8.68 o 
  13   3   3       53.90       64.42     23.20 o 
  14   3   3       18.28       40.76     21.02 o 
  15   3   3        2.24        0.91     20.00 o 
 -15   4   3       13.13       16.64     18.84 o 
 -14   4   3       18.05        4.90     14.68 o 
 -13   4   3        2.70        3.48      8.74 o 
 -12   4   3        2.51       -0.64     10.22 o 
 -11   4   3       27.31       38.33     13.34 o 
 -10   4   3      372.96      388.32     27.38 o 
  -9   4   3      115.85      107.70     13.49 o 
  -8   4   3      278.29      280.68     15.11 o 
  -7   4   3       10.00        7.90      4.88 o 
  -6   4   3        3.46        4.31      3.99 o 
  -5   4   3       27.34       25.70      5.57 o 
  -4   4   3        1.94        1.14      3.39 o 
  -3   4   3      489.31      463.59     14.59 o 
  -2   4   3      239.79      247.52     10.29 o 
  -1   4   3      114.37      123.01      7.55 o 
   0   4   3      309.99      311.18      9.86 o 
   1   4   3     1289.46     1359.29     22.52 o 
   2   4   3      340.39      304.10     10.14 o 
   3   4   3      690.13      712.19     18.50 o 
   4   4   3        0.03        1.65      3.87 o 
   5   4   3      447.66      450.12     18.94 o 
   6   4   3       24.01       21.04      6.35 o 
   7   4   3        1.01       -1.17      4.51 o 
   8   4   3     2055.73     2289.89     48.54 o 
   9   4   3        0.95        0.73      7.44 o 
  10   4   3       15.57       12.74      9.52 o 
  11   4   3        0.06       -1.13      8.75 o 
  12   4   3        0.45        7.22     11.03 o 
  13   4   3        3.64       23.07     17.56 o 
  14   4   3       57.05      100.12     30.07 o 
 -14   5   3        7.31        2.79     21.21 o 
 -13   5   3        6.63       -1.84     12.36 o 
 -12   5   3        2.83        8.52     13.06 o 
 -11   5   3       62.48       81.23     18.18 o 
 -10   5   3        6.00        8.85      9.89 o 
  -9   5   3       22.29       22.18      8.94 o 
  -8   5   3      958.86      996.33     28.52 o 
  -7   5   3      321.75      331.34     16.62 o 
  -6   5   3        6.36        5.73      5.02 o 
  -5   5   3        0.56        0.29      3.80 o 
  -4   5   3        5.02        4.32      4.00 o 
  -3   5   3      198.63      218.19     11.45 o 
  -2   5   3      224.45      228.60     10.86 o 
  -1   5   3      185.89      195.08     10.48 o 
   0   5   3      554.22      567.25     10.64 o 
   1   5   3      142.29      150.93      9.77 o 
   2   5   3      212.13      204.78      9.51 o 
   3   5   3        6.14        3.33      3.09 o 
   4   5   3       10.58       13.55      4.56 o 
   5   5   3        0.09        0.65      4.55 o 
   6   5   3       72.46       62.72     10.30 o 
   7   5   3     1551.12     1764.90     42.46 o 
   8   5   3        1.41        2.93      6.21 o 
   9   5   3      233.79      265.35     19.95 o 
  10   5   3        5.98        9.45     10.28 o 
  11   5   3        0.54        2.79     10.66 o 
  12   5   3        7.50        8.80     13.04 o 
  13   5   3       10.45       30.63     21.04 o 
  14   5   3        9.55       19.21     22.88 o 
 -13   6   3        3.16        3.22     20.55 o 
 -12   6   3        1.63       14.12     16.64 o 
 -11   6   3        9.13       10.93     13.28 o 
 -10   6   3       17.13       16.52     12.28 o 
  -9   6   3       42.16       36.79     11.13 o 
  -8   6   3       38.27       47.83      9.49 o 
  -7   6   3        0.04       -4.82      5.27 o 
  -6   6   3        1.29        1.63      4.99 o 
  -5   6   3        0.04        2.19      4.77 o 
  -4   6   3        0.78       -1.13      4.16 o 
  -3   6   3       12.02       14.12      5.34 o 
  -2   6   3        4.77        3.93      4.19 o 
  -1   6   3       41.19       45.46     10.35 o 
   0   6   3       37.00       36.07      9.07 o 
   1   6   3       18.12       13.14      6.98 o 
   2   6   3       42.03       34.75      7.82 o 
   3   6   3       62.42       68.01     10.42 o 
   4   6   3        6.41       -2.29      5.62 o 
   5   6   3        0.69        1.56      6.12 o 
   6   6   3       18.90       21.27      7.64 o 
   7   6   3       10.10       14.25      7.55 o 
   8   6   3       26.12       20.30      9.06 o 
   9   6   3       80.55       88.41     17.54 o 
  10   6   3       63.62       74.51     17.79 o 
  11   6   3        3.39        4.21     14.99 o 
  12   6   3        8.84        0.69     15.60 o 
  13   6   3        1.26       -8.96     25.41 o 
 -12   7   3        6.63       14.02     32.02 o 
 -11   7   3        3.54        7.21     17.22 o 
 -10   7   3       58.66       42.99     20.44 o 
  -9   7   3       67.32       66.71     16.87 o 
  -8   7   3       11.91       17.56      9.78 o 
  -7   7   3       35.50       31.13     10.21 o 
  -6   7   3       88.19       93.55     14.26 o 
  -5   7   3      120.15      108.51     14.21 o 
  -4   7   3        0.04        5.50      6.34 o 
  -3   7   3      139.41      132.03     13.40 o 
  -2   7   3        1.40       -0.11      4.91 o 
  -1   7   3       13.55       11.80      7.25 o 
   0   7   3       18.82       15.70      8.13 o 
   1   7   3       89.77       76.31     13.48 o 
   2   7   3       15.17       11.60      6.51 o 
   3   7   3       15.69       16.58      7.27 o 
   4   7   3       35.68       35.14     11.15 o 
   5   7   3      102.68       99.65     17.12 o 
   6   7   3       19.54       18.53      9.67 o 
   7   7   3        3.35       -0.98      8.49 o 
   8   7   3      298.17      383.07     29.19 o 
   9   7   3       19.78       10.79     10.93 o 
  10   7   3        3.03        2.69     11.39 o 
  11   7   3        6.67        7.55     18.15 o 
  12   7   3        0.09        4.76     26.36 o 
 -11   8   3       28.21       33.50     35.52 o 
 -10   8   3       25.74       36.10     33.19 o 
  -9   8   3       47.83       52.97     22.60 o 
  -8   8   3        9.87       13.15     13.04 o 
  -7   8   3       32.39       32.56     13.63 o 
  -6   8   3        2.16        2.71      9.16 o 
  -5   8   3        1.35       -0.11      7.69 o 
  -4   8   3        1.21        0.25      6.95 o 
  -3   8   3       37.08       41.80     10.88 o 
  -2   8   3        0.83       -0.51      6.56 o 
  -1   8   3        1.47        1.37      6.55 o 
   0   8   3      113.84      134.41     17.33 o 
   1   8   3        4.90       10.33     10.50 o 
   2   8   3       13.88       12.98      7.67 o 
   3   8   3       34.42       31.14     10.19 o 
   4   8   3       17.07       18.48     10.87 o 
   5   8   3        0.02       -1.01      8.25 o 
   6   8   3        2.46        1.55      9.39 o 
   7   8   3       47.99       56.11     16.18 o 
   8   8   3       30.61       18.75     11.69 o 
   9   8   3       10.03       15.82     14.63 o 
  10   8   3       16.76        8.44     14.51 o 
  11   8   3       39.10       65.29     22.39 o 
  -9   9   3        4.52       -3.87     29.11 o 
  -8   9   3        0.75        3.60     20.70 o 
  -7   9   3        0.03       -3.47     13.85 o 
  -6   9   3        1.27      -11.59     12.76 o 
  -5   9   3       64.70       93.33     24.47 o 
  -4   9   3       59.20       55.99     20.33 o 
  -3   9   3       10.05        9.34     13.39 o 
  -2   9   3        0.50       -7.45     11.25 o 
  -1   9   3        4.31       -4.32     10.35 o 
   0   9   3        1.31        1.45     12.53 o 
   1   9   3       61.37       66.04     21.05 o 
   2   9   3        0.24        1.03      9.65 o 
   3   9   3       42.98       43.43     17.86 o 
   4   9   3        0.46        5.25     12.28 o 
   5   9   3       21.32        8.67      9.98 o 
   6   9   3       19.81        6.76      9.61 o 
   7   9   3       16.61        6.22     15.66 o 
   8   9   3        3.45       -3.66     11.47 o 
   9   9   3        1.59       -3.21     18.28 o 
  -7  10   3        0.57       -3.05     19.38 o 
  -6  10   3       54.34       57.03     24.85 o 
  -5  10   3       10.74       -4.62     15.87 o 
  -4  10   3        7.35       13.93     15.40 o 
  -3  10   3       23.82        4.41     18.21 o 
  -2  10   3       20.57       -6.92      9.37 o 
  -1  10   3       32.31       15.71     23.95 o 
   0  10   3       48.24        9.11     22.38 o 
   1  10   3        0.01       -4.86     13.05 o 
   2  10   3        1.70       -1.15     12.59 o 
   3  10   3        3.06       -9.64      9.64 o 
   4  10   3        3.64       -4.06     10.23 o 
   5  10   3       12.16        3.34     11.96 o 
   6  10   3        0.17        1.07     14.05 o 
   7  10   3       15.66       10.65     14.93 o 
  -3  11   3        1.23       -0.72     14.63 o 
  -2  11   3       14.74        5.05     14.67 o 
  -1  11   3        2.50       -1.71     13.84 o 
   0  11   3       41.21       10.12     28.99 o 
   1  11   3       35.42       48.61     23.58 o 
   2  11   3       29.63       20.28     20.99 o 
 -16   0   4       27.13       20.69     32.79 o 
 -15   0   4        6.30        6.65     25.45 o 
 -14   0   4       36.29       53.71     30.40 o 
 -13   0   4       40.40       89.13     34.26 o 
 -12   0   4       41.06       14.39     17.50 o 
 -11   0   4      493.52      468.98     52.11 o 
 -10   0   4      417.00      361.82     31.24 o 
  -9   0   4      455.27      436.48     31.61 o 
  -8   0   4      112.92      131.44     10.56 o 
  -7   0   4      312.91      310.37     12.54 o 
  -6   0   4      250.34      241.63     19.12 o 
  -5   0   4        5.33        6.80      5.64 o 
  -4   0   4     2339.03     2382.89     48.52 o 
  -3   0   4        4.22        1.09      3.67 o 
  -2   0   4     1049.50     1013.26     26.40 o 
  -1   0   4      764.81      657.13     19.88 o 
   0   0   4      124.34      127.93     12.89 o 
   1   0   4     1737.96     1563.55     42.92 o 
   2   0   4      283.37      237.26     13.53 o 
   3   0   4       23.71       14.84      8.42 o 
   4   0   4       45.93       51.71     13.95 o 
   5   0   4        3.20        1.19      6.67 o 
   6   0   4        2.64        8.10      9.07 o 
   7   0   4      216.91      216.77     28.55 o 
   8   0   4        0.12        3.50      9.93 o 
   9   0   4      184.04      175.30     30.03 o 
  10   0   4       93.04       83.00     27.22 o 
  11   0   4      100.30       88.09     28.58 o 
  12   0   4       51.91       89.76     32.00 o 
  14   0   4        4.31       -0.11     14.10 o 
  15   0   4      119.83       -2.15     16.58 o 
 -15   1   4        0.69        2.72     15.91 o 
 -14   1   4       16.44       -0.24     13.91 o 
 -13   1   4       25.73       32.00     16.53 o 
 -12   1   4        3.96        0.86     11.82 o 
 -11   1   4        3.24        0.23      7.77 o 
 -10   1   4       36.03       31.68     10.38 o 
  -9   1   4        0.41        0.36      5.62 o 
  -8   1   4       25.77       25.49      5.32 o 
  -7   1   4      522.88      536.32     14.48 o 
  -6   1   4        4.58        6.16      4.19 o 
  -5   1   4        0.11        0.16      2.71 o 
  -4   1   4        8.76        9.77      3.03 o 
  -3   1   4      337.01      333.30      7.92 o 
  -2   1   4      804.68      777.01     11.89 o 
  -1   1   4     4569.93     4462.13     37.09 o 
   0   1   4     3406.26     3371.75     34.47 o 
   1   1   4     8109.92     7902.06    116.00 o 
   2   1   4     1037.84      910.06     21.18 o 
   3   1   4     2529.70     2496.38     45.95 o 
   4   1   4      923.83      960.53     31.84 o 
   5   1   4       32.98       36.55     12.75 o 
   6   1   4      285.85      296.92     21.52 o 
   7   1   4       15.19       35.13     10.82 o 
   8   1   4        9.10        9.04      7.95 o 
   9   1   4       33.16       46.99     13.56 o 
  10   1   4      213.80      200.97     24.29 o 
  11   1   4       50.55       54.93     13.46 o 
  12   1   4        3.41        0.98      8.13 o 
  13   1   4       24.75       29.77     13.09 o 
  14   1   4       30.11       -0.02      8.05 o 
  15   1   4       18.80       -1.77     11.88 o 
 -15   2   4       22.41        8.02     22.22 o 
 -14   2   4       16.61       14.93     14.46 o 
 -13   2   4        0.63       -4.55     13.28 o 
 -12   2   4      286.73      287.49     26.72 o 
 -11   2   4       43.78       33.28     12.10 o 
 -10   2   4       67.34       49.95     12.54 o 
  -9   2   4      869.97      862.67     35.80 o 
  -8   2   4        3.86        2.30      4.30 o 
  -7   2   4      173.96      164.19      9.35 o 
  -6   2   4       57.75       55.29      6.10 o 
  -5   2   4      295.97      278.78      9.70 o 
  -4   2   4      785.61      784.31     14.81 o 
  -3   2   4      208.30      208.32      7.70 o 
  -2   2   4      216.80      217.34      7.25 o 
  -1   2   4     3061.81     3107.21     24.68 o 
   0   2   4       54.50       54.30      3.16 o 
   1   2   4      396.49      366.05     16.01 o 
   2   2   4      174.76      153.99      9.61 o 
   3   2   4      721.26      743.59     17.34 o 
   4   2   4     1372.20     1468.41     33.04 o 
   5   2   4      131.18      129.48     11.69 o 
   6   2   4       98.45       76.38     10.39 o 
   7   2   4        2.51        1.25      4.96 o 
   8   2   4       71.03       74.44     16.06 o 
   9   2   4        1.22        3.18      6.33 o 
  10   2   4        5.98        7.48      8.00 o 
  11   2   4       68.29       89.34     16.53 o 
  12   2   4       19.98       24.30     12.30 o 
  13   2   4       12.47       14.19     12.54 o 
  14   2   4        3.79       11.03     12.23 o 
  15   2   4        2.86       -2.66     15.16 o 
 -15   3   4        0.22        6.09     16.28 o 
 -14   3   4       10.05        9.33     15.02 o 
 -13   3   4        0.09       -3.61     10.54 o 
 -12   3   4        4.33        0.47     10.10 o 
 -11   3   4      115.58      144.83     21.07 o 
 -10   3   4       62.97       51.56     13.42 o 
  -9   3   4        9.96        9.10      7.74 o 
  -8   3   4     1080.20     1152.81     31.04 o 
  -7   3   4      419.41      419.95     16.54 o 
  -6   3   4      367.51      361.00     13.90 o 
  -5   3   4      316.09      347.77     13.05 o 
  -4   3   4        1.19        0.48      2.87 o 
  -3   3   4     3381.01     3577.34     35.80 o 
  -2   3   4      223.37      219.02      8.74 o 
  -1   3   4     1012.21      968.72     25.94 o 
   0   3   4      285.12      304.78     15.41 o 
   1   3   4      642.56      623.73     22.04 o 
   2   3   4     1967.85     2080.63     30.71 o 
   3   3   4     1396.42     1439.67     25.11 o 
   4   3   4      377.07      357.43     15.62 o 
   5   3   4      415.94      399.84     17.47 o 
   6   3   4      205.39      208.44     15.85 o 
   7   3   4       30.33       33.93      9.11 o 
   8   3   4        0.19        1.07      5.94 o 
   9   3   4       81.68       74.36     14.02 o 
  10   3   4      621.61      704.68     34.69 o 
  11   3   4        0.00       -7.46      7.46 o 
  12   3   4       14.53       19.36     11.33 o 
  13   3   4        5.39        6.18     12.72 o 
  14   3   4       19.27       12.19     17.59 o 
  15   3   4        8.48       33.32     24.94 o 
 -14   4   4        0.01        0.80     15.27 o 
 -13   4   4       29.91       24.13     15.94 o 
 -12   4   4        1.24       -6.48     10.08 o 
 -11   4   4        2.20        2.51      9.72 o 
 -10   4   4        0.00        3.30      8.26 o 
  -9   4   4       72.60       79.81     15.03 o 
  -8   4   4      249.94      254.03     14.47 o 
  -7   4   4        2.36       -0.35      4.16 o 
  -6   4   4      546.75      543.46     18.26 o 
  -5   4   4      299.08      298.95     13.45 o 
  -4   4   4       10.71        9.73      4.09 o 
  -3   4   4      690.81      716.66     17.63 o 
  -2   4   4      415.71      399.59     11.92 o 
  -1   4   4     1212.66     1266.24     33.21 o 
   0   4   4      658.11      639.59     27.27 o 
   1   4   4       16.03       11.45      5.62 o 
   2   4   4       21.85       25.75      5.06 o 
   3   4   4      132.45      132.21      9.01 o 
   4   4   4      673.91      720.20     28.07 o 
   5   4   4      225.68      201.08     13.56 o 
   6   4   4      306.99      320.45     17.56 o 
   7   4   4       90.34      102.13     11.89 o 
   8   4   4      460.77      470.75     27.09 o 
   9   4   4        0.35        1.42      7.02 o 
  10   4   4      178.51      187.78     20.52 o 
  11   4   4       67.47       71.52     17.10 o 
  12   4   4       28.93       39.68     16.09 o 
  13   4   4        0.35        3.42     14.02 o 
  14   4   4       23.99       35.39     23.27 o 
 -14   5   4        0.10       -1.43     14.59 o 
 -13   5   4        6.31        5.40     12.18 o 
 -12   5   4        0.48       -1.47     11.62 o 
 -11   5   4        3.05        5.50     10.98 o 
 -10   5   4        3.26        6.52      9.25 o 
  -9   5   4        0.81        1.24      6.69 o 
  -8   5   4       13.70        5.68      5.95 o 
  -7   5   4        7.19        3.69      5.15 o 
  -6   5   4        2.95        5.44      4.89 o 
  -5   5   4       26.34       20.01      5.81 o 
  -4   5   4        8.55       10.59      4.66 o 
  -3   5   4        0.53        1.01      3.62 o 
  -2   5   4       64.83       59.84      6.62 o 
  -1   5   4      163.78      186.24     18.37 o 
   0   5   4      114.07      106.44     12.27 o 
   1   5   4      234.55      214.02     16.26 o 
   2   5   4        0.01        1.78      3.77 o 
   3   5   4       29.77       31.24      5.88 o 
   4   5   4       37.59       38.53      6.78 o 
   5   5   4        9.87        6.80      5.16 o 
   6   5   4       25.20       18.39      6.95 o 
   7   5   4      262.07      274.64     18.13 o 
   8   5   4        1.45        6.01      6.37 o 
   9   5   4       10.02        5.96      8.97 o 
  10   5   4        1.20        1.02      9.24 o 
  11   5   4        3.78        5.46     11.04 o 
  12   5   4        2.59       11.06     13.24 o 
  13   5   4        0.05        2.47     18.61 o 
  14   5   4        0.75       -4.24     18.51 o 
 -13   6   4        2.31       -2.73     19.96 o 
 -12   6   4        0.00        0.50     18.09 o 
 -11   6   4       20.20       21.91     19.09 o 
 -10   6   4       37.23       53.46     19.86 o 
  -9   6   4       30.96       38.64     13.16 o 
  -8   6   4       32.29       30.81      9.55 o 
  -7   6   4        0.39        4.31      6.80 o 
  -6   6   4       13.57       12.98      7.11 o 
  -5   6   4       25.17       22.61      7.71 o 
  -4   6   4      146.24      137.65     13.28 o 
  -3   6   4      143.41      136.51     12.70 o 
  -2   6   4      240.71      271.36     16.74 o 
  -1   6   4      305.14      319.19     20.98 o 
   0   6   4        1.66        3.24      5.49 o 
   1   6   4      141.85      146.34     15.89 o 
   2   6   4      230.20      245.87     33.57 o 
   3   6   4       43.12       34.33      8.30 o 
   4   6   4       57.20       62.29     11.26 o 
   5   6   4       47.27       39.88     10.98 o 
   6   6   4       27.18       18.44      9.28 o 
   7   6   4       84.43       93.62     16.72 o 
   8   6   4       33.79       33.51     12.22 o 
   9   6   4       32.05       33.95     13.05 o 
  10   6   4       69.61      112.13     25.60 o 
  11   6   4        0.32       -7.23     13.67 o 
  12   6   4        2.31        6.11     18.28 o 
  13   6   4       18.29       22.97     32.37 o 
 -12   7   4        2.19       -0.15     21.09 o 
 -11   7   4       16.87       24.01     20.38 o 
 -10   7   4       19.50       25.89     18.87 o 
  -9   7   4       20.68       14.35     13.25 o 
  -8   7   4       17.93       20.61     11.95 o 
  -7   7   4       28.16       35.75     11.19 o 
  -6   7   4       88.28       84.40     13.59 o 
  -5   7   4       89.96      100.57     14.47 o 
  -4   7   4        0.27       -3.58      5.14 o 
  -3   7   4       35.67       32.04      8.89 o 
  -2   7   4        8.63        2.64      5.70 o 
  -1   7   4        1.63        0.59      6.45 o 
   0   7   4       42.80       41.43     10.92 o 
   1   7   4       98.52      102.94     15.10 o 
   2   7   4        2.50        5.76      6.46 o 
   3   7   4       89.90       91.01     13.10 o 
   4   7   4       77.04       72.46     15.22 o 
   5   7   4        0.13       -0.06      7.33 o 
   6   7   4        0.92        2.43      8.06 o 
   7   7   4      186.93      228.31     23.01 o 
   8   7   4       71.42       72.02     17.50 o 
   9   7   4        0.85        4.70     11.97 o 
  10   7   4       95.30      110.93     22.52 o 
  11   7   4       41.67       40.69     21.53 o 
  12   7   4        1.07       -1.00     18.86 o 
 -11   8   4       10.13        9.15     34.64 o 
 -10   8   4       33.25       11.77     26.49 o 
  -9   8   4        1.31       -5.99     15.98 o 
  -8   8   4       10.33       27.42     17.87 o 
  -7   8   4       19.42       23.57     11.31 o 
  -6   8   4       57.03       51.32     13.17 o 
  -5   8   4        0.03       -0.06      7.77 o 
  -4   8   4       76.45       69.32     13.38 o 
  -3   8   4       13.05       13.80      8.42 o 
  -2   8   4        1.27        0.38      6.89 o 
  -1   8   4       15.50        6.13      7.25 o 
   0   8   4      232.00      237.66     22.14 o 
   1   8   4        1.33        0.56      7.69 o 
   2   8   4      194.29      196.10     17.87 o 
   3   8   4       18.32       25.71      9.61 o 
   4   8   4       23.16       33.90     13.04 o 
   5   8   4        5.44        8.92     10.22 o 
   6   8   4       15.15       11.03     10.55 o 
   7   8   4       33.66       31.91     13.55 o 
   8   8   4       54.81       24.67     22.01 o 
   9   8   4       67.71       30.50     37.69 o 
  10   8   4       38.40       40.08     19.17 o 
  -8   9   4       42.86       18.60     24.70 o 
  -7   9   4        3.95       -0.68     15.19 o 
  -6   9   4        0.58        0.28     14.65 o 
  -5   9   4        4.59       12.06     15.36 o 
  -4   9   4       15.83       18.53     15.39 o 
  -3   9   4       32.49       19.01     15.52 o 
  -2   9   4       30.64       22.18     15.22 o 
  -1   9   4        7.91       13.85     14.45 o 
   0   9   4       30.84       21.18     15.50 o 
   1   9   4      443.97      509.36     32.62 o 
   2   9   4        5.89       -0.07      8.28 o 
   3   9   4        1.29        3.52      8.65 o 
   4   9   4       29.84       15.13     10.40 o 
   5   9   4       10.64       -1.31      7.16 o 
   6   9   4       29.67       14.86     22.68 o 
   7   9   4      233.72       76.99    142.42 o 
   8   9   4        1.12       -8.62     12.71 o 
   9   9   4       19.40       15.94     15.60 o 
  -6  10   4        0.01       16.68     20.79 o 
  -5  10   4       15.37        9.51     18.84 o 
  -4  10   4        6.12        7.10     12.99 o 
  -3  10   4        0.52       -1.57     11.21 o 
  -2  10   4        6.29        2.47     10.56 o 
  -1  10   4       15.54       15.38     12.35 o 
   0  10   4       10.87        4.28     11.90 o 
   1  10   4       16.92       12.30     12.05 o 
   2  10   4       36.26       26.59     17.56 o 
   3  10   4        7.30       -0.25     12.42 o 
   4  10   4       13.35        9.83     15.21 o 
   5  10   4        5.55        4.93     12.59 o 
   6  10   4       11.23       13.73     14.76 o 
  -2  11   4        3.02       -0.05     13.30 o 
  -1  11   4       12.39        4.77     15.55 o 
   0  11   4        4.93       10.25     20.34 o 
   1  11   4        1.78        1.77     14.63 o 
 -15   1   5       34.54       43.31     23.54 o 
 -14   1   5       14.65       20.11     16.91 o 
 -13   1   5       12.74       10.82     15.10 o 
 -12   1   5       15.43        0.72      9.14 o 
 -11   1   5       83.14       75.88     15.85 o 
 -10   1   5      190.42      174.86     18.86 o 
  -9   1   5      163.27      167.13     15.19 o 
  -8   1   5       81.48       73.68     11.31 o 
  -7   1   5        6.28        9.74      5.11 o 
  -6   1   5       20.21       14.23      5.41 o 
  -5   1   5       76.00       74.16      6.21 o 
  -4   1   5      623.49      633.66     14.31 o 
  -3   1   5       97.20       89.90      6.20 o 
  -2   1   5      377.55      345.28     10.31 o 
  -1   1   5      386.39      370.25     11.20 o 
   0   1   5      603.04      576.78     16.20 o 
   1   1   5       21.56       19.41      3.97 o 
   2   1   5     1709.98     1745.09     35.62 o 
   3   1   5     1118.81     1096.05     27.04 o 
   4   1   5      203.20      209.29     16.36 o 
   5   1   5      869.41      873.68     34.14 o 
   6   1   5       53.84       48.83     11.45 o 
   7   1   5      747.73      859.44     39.14 o 
   8   1   5       13.26       12.24      8.47 o 
   9   1   5       31.22       32.28     13.20 o 
  10   1   5       20.17       11.60     10.32 o 
  11   1   5        4.10        3.47     10.57 o 
  12   1   5      148.06      169.82     21.22 o 
  13   1   5       33.54       30.57     13.78 o 
  14   1   5       60.36       12.02     21.34 o 
  15   1   5       20.76        0.03     11.20 o 
 -15   2   5        4.49        0.43     15.91 o 
 -14   2   5        2.58        0.07     12.73 o 
 -13   2   5        3.90        7.12     11.66 o 
 -12   2   5       67.88       71.95     17.25 o 
 -11   2   5       22.93       23.38     11.91 o 
 -10   2   5        4.21        5.66      7.83 o 
  -9   2   5     1296.37     1327.42     44.57 o 
  -8   2   5       14.64       10.85      6.83 o 
  -7   2   5       99.18       97.63      6.96 o 
  -6   2   5       30.32       27.24      4.35 o 
  -5   2   5      299.89      297.23      9.93 o 
  -4   2   5        0.12        1.08      2.53 o 
  -3   2   5     1308.39     1328.05     18.81 o 
  -2   2   5      286.26      274.58      8.64 o 
  -1   2   5     1633.08     1602.61     19.40 o 
   0   2   5     1199.79     1178.72     19.94 o 
   1   2   5     2112.57     2133.80     28.00 o 
   2   2   5     1076.00     1132.00     22.67 o 
   3   2   5       54.66       52.95      6.90 o 
   4   2   5      521.80      512.95     20.85 o 
   5   2   5      190.54      217.61     14.99 o 
   6   2   5      340.78      334.10     19.40 o 
   7   2   5       25.34       22.35      8.04 o 
   8   2   5     1105.97     1084.84     38.27 o 
   9   2   5      382.63      401.94     25.23 o 
  10   2   5       20.55       18.49      9.83 o 
  11   2   5        4.05        6.31      8.89 o 
  12   2   5        1.46       -4.39      9.16 o 
  13   2   5      105.78       43.49     72.23 o 
  14   2   5       15.92       10.46     11.32 o 
  15   2   5        1.78       -1.11     16.32 o 
 -15   3   5        5.87       -0.72     16.59 o 
 -14   3   5       56.72       28.43     18.79 o 
 -13   3   5        4.83        5.15      7.93 o 
 -12   3   5       49.94       52.10     16.40 o 
 -11   3   5       88.12       92.76     18.25 o 
 -10   3   5       25.59       25.03     11.19 o 
  -9   3   5       69.50       58.04     13.29 o 
  -8   3   5      101.87      102.38     14.56 o 
  -7   3   5       31.80       38.88      6.62 o 
  -6   3   5       11.79       12.37      4.53 o 
  -5   3   5      105.01       99.18      8.15 o 
  -4   3   5       62.37       60.79      6.60 o 
  -3   3   5       86.31       85.47      6.97 o 
  -2   3   5        0.33        1.59      2.54 o 
  -1   3   5        2.74        1.74      3.83 o 
   0   3   5     1108.79     1090.85     29.18 o 
   1   3   5     2216.45     2483.57     28.05 o 
   2   3   5       40.98       38.49      5.78 o 
   3   3   5     1125.24     1235.63     24.10 o 
   4   3   5      403.87      464.35     16.28 o 
   5   3   5        0.06        0.95      3.74 o 
   6   3   5      143.60      164.75     14.94 o 
   7   3   5       53.11       41.53     10.08 o 
   8   3   5      335.58      362.43     23.81 o 
   9   3   5      171.91      157.68     17.97 o 
  10   3   5        2.71       -5.18      7.17 o 
  11   3   5      361.82      402.13     29.77 o 
  12   3   5        0.27       10.25     10.95 o 
  13   3   5        7.77       15.30     12.72 o 
  14   3   5       29.55       44.16     23.47 o 
 -14   4   5        1.35        1.23     13.51 o 
 -13   4   5        1.13       -4.00     10.67 o 
 -12   4   5       39.33       22.51     13.94 o 
 -11   4   5        5.46        4.91      9.53 o 
 -10   4   5        0.33       -2.38      8.01 o 
  -9   4   5      376.70      362.72     25.80 o 
  -8   4   5      594.52      576.46     24.29 o 
  -7   4   5      428.75      456.89     17.62 o 
  -6   4   5      366.54      401.15     16.11 o 
  -5   4   5        1.52        0.07      3.71 o 
  -4   4   5        3.80        7.58      3.93 o 
  -3   4   5      328.26      302.41     11.93 o 
  -2   4   5      623.29      654.44     21.52 o 
  -1   4   5     5521.37     5657.28     71.49 o 
   0   4   5      795.66      782.85     27.56 o 
   1   4   5       17.62       11.96      5.67 o 
   2   4   5      199.38      200.55     15.40 o 
   3   4   5       17.76       16.09      4.42 o 
   4   4   5       78.81       65.49      7.85 o 
   5   4   5      388.92      426.99     19.27 o 
   6   4   5      179.55      197.37     14.92 o 
   7   4   5       48.32       39.85     10.54 o 
   8   4   5       44.79       32.58     10.36 o 
   9   4   5        2.01       -0.20      7.16 o 
  10   4   5       22.30       19.18     11.07 o 
  11   4   5       30.54       38.34     14.51 o 
  12   4   5        3.10        4.55     12.55 o 
  13   4   5        9.73        4.12     13.44 o 
  14   4   5       11.64       18.31     21.92 o 
 -14   5   5        5.43       -7.49     16.66 o 
 -13   5   5       33.91       22.26     14.30 o 
 -12   5   5       15.33       13.42      9.85 o 
 -11   5   5       11.13       10.66     11.41 o 
 -10   5   5       43.70       29.71     12.64 o 
  -9   5   5       79.36       94.01     16.90 o 
  -8   5   5       24.84       19.79      8.34 o 
  -7   5   5       19.64       25.32      6.96 o 
  -6   5   5       13.21       10.72      5.32 o 
  -5   5   5       21.21       20.51      5.93 o 
  -4   5   5       36.66       30.19      6.17 o 
  -3   5   5       82.41       82.63      7.89 o 
  -2   5   5      246.77      233.64     14.63 o 
  -1   5   5       28.48       31.54      8.44 o 
   0   5   5      912.93      985.75     33.63 o 
   1   5   5       16.38       19.81      7.33 o 
   2   5   5        0.79       -0.84      4.64 o 
   3   5   5       20.97       24.19      7.09 o 
   4   5   5       23.09       21.17      5.77 o 
   5   5   5      192.90      222.41     15.23 o 
   6   5   5        4.16        1.13      5.66 o 
   7   5   5       52.66       59.35     11.18 o 
   8   5   5        4.74        3.65      7.35 o 
   9   5   5       94.03      104.74     18.21 o 
  10   5   5      105.67      134.75     21.43 o 
  11   5   5       12.17        2.16     11.80 o 
  12   5   5       13.66       22.69     17.64 o 
  13   5   5        5.19       16.23     20.01 o 
 -13   6   5        0.99        8.60     21.14 o 
 -12   6   5        0.35        3.42     17.42 o 
 -11   6   5        2.40       -5.23     15.19 o 
 -10   6   5       28.92       32.28     18.27 o 
  -9   6   5       71.13       73.36     21.12 o 
  -8   6   5       56.32       53.09     14.11 o 
  -7   6   5      131.82      133.74     14.93 o 
  -6   6   5       38.88       50.45     10.46 o 
  -5   6   5        4.64        3.19      6.23 o 
  -4   6   5       59.51       52.02      9.88 o 
  -3   6   5      238.65      253.84     16.95 o 
  -2   6   5      272.06      249.99     16.63 o 
  -1   6   5      290.22      291.79     28.59 o 
   0   6   5       16.42        8.81      6.50 o 
   1   6   5        7.09        4.84      5.97 o 
   2   6   5       89.90       84.69     14.29 o 
   3   6   5        6.64        5.68      5.79 o 
   4   6   5        6.63        4.99      5.63 o 
   5   6   5        5.28        0.60      6.50 o 
   6   6   5        1.29        1.12      7.39 o 
   7   6   5        1.07        0.97      7.23 o 
   8   6   5       50.62       44.01     13.65 o 
   9   6   5       13.26        7.60     10.49 o 
  10   6   5        0.41       -1.11     11.88 o 
  11   6   5        6.94        2.17     15.44 o 
  12   6   5        3.39       14.45     18.71 o 
 -12   7   5       45.97       63.41     28.93 o 
 -11   7   5        3.86       -0.64     18.64 o 
 -10   7   5        8.52        2.60     16.66 o 
  -9   7   5        3.77        4.74     14.55 o 
  -8   7   5       42.30       47.63     15.21 o 
  -7   7   5        0.56       -1.11      7.39 o 
  -6   7   5        9.10        9.21      8.38 o 
  -5   7   5        4.28        2.61      6.92 o 
  -4   7   5       13.67       11.38      7.66 o 
  -3   7   5        1.42        3.84      6.40 o 
  -2   7   5        2.09        0.73      5.81 o 
  -1   7   5      134.35      122.92     15.50 o 
   0   7   5        0.83        0.78      6.32 o 
   1   7   5        6.59        6.88      7.88 o 
   2   7   5      256.39      279.10     19.44 o 
   3   7   5       18.89       11.91      7.55 o 
   4   7   5        0.18       -0.45      5.80 o 
   5   7   5       13.69       11.04      9.48 o 
   6   7   5        5.80       10.81      9.97 o 
   7   7   5        0.38       -0.90      8.75 o 
   8   7   5       10.48       11.78     11.80 o 
   9   7   5        0.21       -0.88      9.46 o 
  10   7   5        0.57        9.09     17.42 o 
  11   7   5       25.16       37.07     23.65 o 
 -10   8   5       42.57       50.57     36.26 o 
  -9   8   5        3.48       10.20     18.78 o 
  -8   8   5        0.31       -2.37     12.40 o 
  -7   8   5        2.61        0.66     12.22 o 
  -6   8   5      103.02      103.20     16.53 o 
  -5   8   5        5.47        8.13      8.71 o 
  -4   8   5       99.97       87.60     14.80 o 
  -3   8   5        0.50       -6.37      6.37 o 
  -2   8   5       17.79       14.80      8.29 o 
  -1   8   5       72.55       82.36     14.02 o 
   0   8   5      384.97      389.65     28.12 o 
   1   8   5       20.73       20.90     10.54 o 
   2   8   5        2.12        4.10      7.43 o 
   3   8   5        0.00       -1.12      6.87 o 
   4   8   5      123.88      119.17     20.42 o 
   5   8   5       22.23       14.50     11.49 o 
   6   8   5        1.61        2.57     10.65 o 
   7   8   5       24.11       14.42     12.79 o 
   8   8   5        9.17       11.25      9.76 o 
   9   8   5        0.65        4.29     10.34 o 
  10   8   5        0.06       -8.85     14.06 o 
  -8   9   5       19.65       29.58     26.43 o 
  -7   9   5        0.75        6.14     22.67 o 
  -6   9   5        7.61        8.61     13.14 o 
  -5   9   5       40.17       28.08     14.93 o 
  -4   9   5        1.20        5.20     11.95 o 
  -3   9   5       14.92        5.21     11.82 o 
  -2   9   5        1.95       -3.07     10.05 o 
  -1   9   5       11.05       10.23      9.59 o 
   0   9   5       79.59       63.70     20.20 o 
   1   9   5        0.14        3.42      8.72 o 
   2   9   5       25.25       25.55     11.27 o 
   3   9   5        1.70        0.84      8.81 o 
   4   9   5        4.05        6.54     11.30 o 
   5   9   5        2.41       -4.19      8.37 o 
   6   9   5       13.25        6.93     11.16 o 
   7   9   5        2.72        6.06     10.15 o 
   8   9   5       17.93        9.41     12.59 o 
  -6  10   5        0.22        8.03     19.48 o 
  -5  10   5        1.30        5.29     18.46 o 
  -4  10   5        0.36       11.22     18.64 o 
  -3  10   5       43.17       35.89     27.57 o 
  -2  10   5        2.90        0.13     12.57 o 
  -1  10   5        0.46        6.80     13.07 o 
   0  10   5        0.52        0.88     12.58 o 
   1  10   5        8.08        1.34     11.51 o 
   2  10   5       17.83        9.74     16.95 o 
   3  10   5        2.07        7.14     12.64 o 
   4  10   5        4.01        2.43     14.77 o 
   5  10   5        0.37        9.29     15.87 o 
   6  10   5        5.77       11.03     13.80 o 
 -15   0   6       82.08      158.27     49.96 o 
 -14   0   6        2.95       -6.12     19.69 o 
 -13   0   6       49.59       39.91     28.24 o 
 -12   0   6        9.90        2.00     12.52 o 
 -11   0   6      167.85      182.93     25.66 o 
 -10   0   6        8.93       15.84     11.28 o 
  -9   0   6      724.25      716.70     41.27 o 
  -8   0   6      520.88      441.07     31.16 o 
  -7   0   6        0.07       -0.57      5.16 o 
  -6   0   6      420.05      393.11     25.35 o 
  -5   0   6      802.35      825.02     33.85 o 
  -4   0   6       46.61       46.88     10.19 o 
  -3   0   6     2280.30     2412.70     32.35 o 
  -2   0   6     1606.96     1688.78     39.49 o 
  -1   0   6     1299.15     1333.04     47.16 o 
   0   0   6     1513.76     1536.04     49.82 o 
   1   0   6      337.38      328.62     24.43 o 
   2   0   6     2018.37     2049.26     43.84 o 
   3   0   6       27.52       26.20     11.30 o 
   4   0   6        0.98       11.78      8.80 o 
   5   0   6     1371.22     1226.59     58.56 o 
   6   0   6     1200.44     1371.02     66.68 o 
   7   0   6     1092.46     1225.48     67.06 o 
   8   0   6      190.50      204.71     31.22 o 
   9   0   6      336.09      353.02     42.38 o 
  10   0   6        4.37        8.33     17.04 o 
  11   0   6        4.41        3.75     16.91 o 
  12   0   6       29.40       43.67     25.59 o 
  13   0   6       24.24        0.76     14.50 o 
  14   0   6       12.37        6.52     17.23 o 
  15   0   6        1.89       -3.25     13.37 o 
 -15   1   6        6.56        3.68     18.84 o 
 -14   1   6       62.84       98.05     36.99 o 
 -13   1   6        0.95       -0.33     10.32 o 
 -12   1   6       32.59       36.16     14.21 o 
 -11   1   6        7.05       12.00      9.86 o 
 -10   1   6       68.58       54.92     11.84 o 
  -9   1   6       18.08       14.31      7.55 o 
  -8   1   6      611.23      600.83     24.93 o 
  -7   1   6       60.00       51.40      8.93 o 
  -6   1   6      393.25      413.66     18.43 o 
  -5   1   6        5.20        6.56      3.19 o 
  -4   1   6      813.10      913.00     19.30 o 
  -3   1   6     1370.91     1476.95     22.58 o 
  -2   1   6      204.56      172.46      8.43 o 
  -1   1   6      972.54      964.30     19.31 o 
   0   1   6      172.68      153.09      9.98 o 
   1   1   6       43.31       43.64      6.52 o 
   2   1   6        4.61        4.16      6.49 o 
   3   1   6       85.33       74.91      8.75 o 
   4   1   6     1114.15     1162.62     38.13 o 
   5   1   6       34.49       33.90      9.87 o 
   6   1   6      179.78      200.59     18.94 o 
   7   1   6      650.18      704.08     36.59 o 
   8   1   6      418.98      449.17     31.44 o 
   9   1   6      266.24      268.66     27.24 o 
  10   1   6      292.73      310.68     30.78 o 
  11   1   6       41.48       38.52     15.59 o 
  12   1   6        6.66        3.87     10.52 o 
  13   1   6        0.10        0.93      7.82 o 
  14   1   6       13.86       10.47      9.65 o 
  15   1   6      115.36       -7.89     12.54 o 
 -15   2   6       12.46       15.81     19.94 o 
 -14   2   6        2.52        9.64     13.05 o 
 -13   2   6       18.42       18.94     13.67 o 
 -12   2   6      243.33      270.33     26.85 o 
 -11   2   6       36.00       41.93     13.38 o 
 -10   2   6       68.17       63.18     14.63 o 
  -9   2   6      247.24      231.45     20.05 o 
  -8   2   6        4.01       -1.73      4.74 o 
  -7   2   6      215.51      216.77     15.14 o 
  -6   2   6        0.39        0.26      2.62 o 
  -5   2   6      890.14      902.90     18.80 o 
  -4   2   6      401.93      439.97     13.84 o 
  -3   2   6        7.57        8.00      3.10 o 
  -2   2   6      207.17      200.87      8.17 o 
  -1   2   6      335.11      326.52     10.17 o 
   0   2   6     1630.44     1716.70     25.22 o 
   1   2   6       85.11       64.29      7.13 o 
   2   2   6      776.64      848.25     23.64 o 
   3   2   6        2.50        1.27      3.48 o 
   4   2   6      776.16      796.38     26.58 o 
   5   2   6        6.74        4.06      4.53 o 
   6   2   6      547.17      545.58     25.01 o 
   7   2   6        0.01        1.71      5.28 o 
   8   2   6     1319.71     1422.24     44.77 o 
   9   2   6        2.40        1.58      6.51 o 
  10   2   6      141.16      148.57     19.47 o 
  11   2   6       24.11       29.97     12.67 o 
  12   2   6        7.05       12.27     11.52 o 
  13   2   6       13.73       12.75     12.37 o 
  14   2   6        8.38        4.47     12.35 o 
  15   2   6       31.67       17.74     33.92 o 
 -15   3   6        6.35       21.33     19.09 o 
 -14   3   6       31.62       33.01     16.08 o 
 -13   3   6       18.88        8.31     10.43 o 
 -12   3   6        0.23       -2.62     10.05 o 
 -11   3   6       21.15       14.48     11.42 o 
 -10   3   6       39.30       15.22      9.86 o 
  -9   3   6       19.23       12.27      9.08 o 
  -8   3   6       14.03       10.27      7.72 o 
  -7   3   6        5.05        7.84      5.12 o 
  -6   3   6       93.95       99.19      8.71 o 
  -5   3   6      244.24      255.43     10.63 o 
  -4   3   6      586.75      588.15     14.91 o 
  -3   3   6      571.23      592.32     14.10 o 
  -2   3   6       81.03       83.79      5.83 o 
  -1   3   6       64.22       65.04      4.93 o 
   0   3   6      189.66      187.41      8.76 o 
   1   3   6        3.07        2.86      2.44 o 
   2   3   6      738.94      757.66     19.59 o 
   3   3   6        0.83       -0.42      2.99 o 
   4   3   6      288.42      288.83     13.57 o 
   5   3   6       44.45       54.27     10.09 o 
   6   3   6        1.87        4.79      5.78 o 
   7   3   6       46.14       40.37     10.50 o 
   8   3   6      145.46      172.22     18.03 o 
   9   3   6        0.18        5.65      7.71 o 
  10   3   6       53.34       55.70     14.30 o 
  11   3   6       88.66       92.54     18.37 o 
  12   3   6        8.34        9.23     12.14 o 
  13   3   6        2.74        5.10     12.46 o 
  14   3   6        2.41        7.61     15.00 o 
 -14   4   6       19.44        8.85     14.95 o 
 -13   4   6       53.59       32.77     22.76 o 
 -12   4   6       32.05        4.01     10.45 o 
 -11   4   6       32.31       25.27     13.66 o 
 -10   4   6       86.46       83.31     17.20 o 
  -9   4   6        7.60       11.87      8.74 o 
  -8   4   6      128.38      109.79     15.37 o 
  -7   4   6      120.52      127.99     12.69 o 
  -6   4   6       80.07       96.99      9.63 o 
  -5   4   6        0.02        0.54      3.93 o 
  -4   4   6      116.73      112.55      8.77 o 
  -3   4   6      224.29      224.59     10.62 o 
  -2   4   6       94.50       82.15     10.92 o 
  -1   4   6     1574.69     1686.01     40.61 o 
   0   4   6      137.80      125.30     13.98 o 
   1   4   6       19.07       12.70      6.24 o 
   2   4   6      110.60      109.33     12.57 o 
   3   4   6      287.27      286.11     12.99 o 
   4   4   6       72.72       78.86      8.53 o 
   5   4   6      181.67      206.25     14.62 o 
   6   4   6       48.09       46.52     10.63 o 
   7   4   6        3.62        1.51      5.78 o 
   8   4   6      122.51      125.75     16.61 o 
   9   4   6      124.86      123.80     18.49 o 
  10   4   6        3.14        8.66     10.21 o 
  11   4   6        0.03        3.57      9.91 o 
  12   4   6        6.07        5.61     12.30 o 
  13   4   6        3.92        5.70     13.41 o 
  14   4   6       15.50       24.58     19.01 o 
 -13   5   6       10.47       -1.90     16.23 o 
 -12   5   6        5.43       -4.55     11.55 o 
 -11   5   6       20.10       24.26     16.71 o 
 -10   5   6        4.84        1.10     12.52 o 
  -9   5   6        0.35       -1.76      8.53 o 
  -8   5   6       22.69       13.54      9.49 o 
  -7   5   6        0.02        2.04      5.85 o 
  -6   5   6       15.01       17.93      7.17 o 
  -5   5   6       30.08       26.12      7.48 o 
  -4   5   6       12.53        8.67      5.59 o 
  -3   5   6       65.95       53.68      9.26 o 
  -2   5   6        3.52        6.98      5.12 o 
  -1   5   6      124.16      115.36     13.53 o 
   0   5   6      126.06      110.42     13.39 o 
   1   5   6      746.08      739.79     30.70 o 
   2   5   6      179.31      180.38     25.81 o 
   3   5   6        3.86       -1.45      4.05 o 
   4   5   6       25.78       31.01      7.85 o 
   5   5   6        2.48        3.73      6.46 o 
   6   5   6      121.25      114.45     16.03 o 
   7   5   6       75.39       91.51     16.95 o 
   8   5   6       11.97       11.88     11.06 o 
   9   5   6       12.02       12.69     12.50 o 
  10   5   6       14.98       23.31     15.74 o 
  11   5   6        1.86       -7.80     13.44 o 
  12   5   6        1.57        4.23     15.70 o 
  13   5   6       10.80       21.44     21.64 o 
 -13   6   6       19.61       19.71     23.54 o 
 -12   6   6        9.15       -3.21     16.91 o 
 -11   6   6       22.13        8.88     20.84 o 
 -10   6   6        1.34       12.84     17.31 o 
  -9   6   6      108.28       98.99     24.30 o 
  -8   6   6       93.43       91.34     22.24 o 
  -7   6   6        4.57        7.28      8.94 o 
  -6   6   6      286.81      252.88     18.27 o 
  -5   6   6        4.63        4.93      6.19 o 
  -4   6   6        0.58       -1.51      5.42 o 
  -3   6   6      134.13      127.21     13.23 o 
  -2   6   6       20.93       16.97      6.87 o 
  -1   6   6       70.85       71.95     13.00 o 
   0   6   6      820.12      832.17     34.44 o 
   1   6   6        9.15        8.47      7.01 o 
   2   6   6       59.92       49.96     11.61 o 
   3   6   6       54.47       48.79     10.09 o 
   4   6   6        8.90        9.07      6.78 o 
   5   6   6       18.52       16.31      9.36 o 
   6   6   6       27.42       23.46     12.35 o 
   7   6   6        2.84        0.29      7.81 o 
   8   6   6        0.06       -1.24      7.78 o 
   9   6   6        9.63       10.58     14.50 o 
  10   6   6        4.54       17.39     17.44 o 
  11   6   6      116.67      169.44     31.28 o 
  12   6   6        0.06      -13.43     15.51 o 
 -11   7   6        3.63        3.03     19.48 o 
 -10   7   6        9.80       13.79     18.39 o 
  -9   7   6        0.29        2.90     14.80 o 
  -8   7   6        0.05       -5.47     13.68 o 
  -7   7   6        7.90        4.20     10.60 o 
  -6   7   6        8.91        7.80      8.42 o 
  -5   7   6       24.11       27.14      9.82 o 
  -4   7   6      168.89      160.94     16.31 o 
  -3   7   6       17.76       13.43      7.62 o 
  -2   7   6        1.34        1.51      6.38 o 
  -1   7   6       60.50       54.48     13.02 o 
   0   7   6      308.07      338.47     24.91 o 
   1   7   6      248.89      239.04     21.46 o 
   2   7   6      125.19      132.04     20.79 o 
   3   7   6        0.90        3.20      6.21 o 
   4   7   6        0.56       -1.52      6.50 o 
   5   7   6       28.46       20.17     10.58 o 
   6   7   6       87.46       90.42     18.45 o 
   7   7   6      107.76      129.95     21.39 o 
   8   7   6       33.00       19.54     12.41 o 
   9   7   6        8.81        6.58      8.47 o 
  10   7   6        0.51       -6.79     15.65 o 
  11   7   6       14.45       26.99     20.90 o 
 -10   8   6       48.20       62.80     28.00 o 
  -9   8   6       29.27       35.72     22.52 o 
  -8   8   6        0.01       -7.81     16.25 o 
  -7   8   6       56.64       61.31     17.78 o 
  -6   8   6        6.48        5.34      9.75 o 
  -5   8   6       61.10       66.52     14.07 o 
  -4   8   6        1.33       -7.04      7.04 o 
  -3   8   6       11.60        7.49      8.38 o 
  -2   8   6      226.25      248.40     20.52 o 
  -1   8   6        2.77        5.55      9.53 o 
   0   8   6      260.00      272.04     25.06 o 
   1   8   6      146.40      132.96     18.64 o 
   2   8   6       19.27        9.76      8.40 o 
   3   8   6       21.39       19.43      9.97 o 
   4   8   6        0.00        3.76      8.16 o 
   5   8   6       13.68       16.69     11.57 o 
   6   8   6       37.38       20.88     16.56 o 
   7   8   6       89.90       53.95     57.50 o 
   8   8   6        7.44        7.28     10.49 o 
   9   8   6       13.83       13.69     12.85 o 
  10   8   6        3.79        2.35     20.47 o 
  -8   9   6        6.18        3.78     29.30 o 
  -7   9   6        8.34        4.67     15.98 o 
  -6   9   6        1.82        0.97     16.58 o 
  -5   9   6        0.58        1.87     11.82 o 
  -4   9   6        1.63        8.00     10.77 o 
  -3   9   6       29.82       37.85     13.30 o 
  -2   9   6       22.96       22.25     11.85 o 
  -1   9   6        7.74       11.34     10.26 o 
   0   9   6      202.49      156.58     51.35 o 
   1   9   6        4.95       -4.07     11.19 o 
   2   9   6       28.72       14.64     12.09 o 
   3   9   6        0.52       -3.90      6.67 o 
   4   9   6        0.58        4.48     10.38 o 
   5   9   6       31.64       24.88     14.33 o 
   6   9   6       50.68       21.37     27.30 o 
   7   9   6       21.71       22.07     13.58 o 
   8   9   6        3.50       -5.11     10.33 o 
  -6  10   6        1.52        9.76     31.83 o 
  -5  10   6        4.59        7.62     18.39 o 
  -4  10   6       15.43        9.06     18.60 o 
  -3  10   6        8.88        3.60     15.43 o 
  -2  10   6       22.90       13.60     13.61 o 
  -1  10   6       25.79        7.58     14.41 o 
   0  10   6       40.49       19.34     16.21 o 
   1  10   6       36.55       14.45     21.33 o 
   2  10   6        1.94       -5.14     11.33 o 
   3  10   6       15.55       16.83     16.83 o 
   4  10   6        0.69        4.08     16.53 o 
   5  10   6        6.98        0.63     14.19 o 
 -15   1   7       13.45        5.32     19.92 o 
 -14   1   7       17.25       31.31     19.91 o 
 -13   1   7        0.89        1.12      9.56 o 
 -12   1   7       17.95       16.91     12.61 o 
 -11   1   7      157.30      161.76     18.20 o 
 -10   1   7        0.55        0.06      6.82 o 
  -9   1   7     1151.38     1238.69     38.37 o 
  -8   1   7      164.03      160.08     14.79 o 
  -7   1   7       35.07       26.20      7.43 o 
  -6   1   7      105.37      108.39     10.43 o 
  -5   1   7       31.56       31.52      4.92 o 
  -4   1   7      188.86      181.20      9.37 o 
  -3   1   7      320.52      317.11     11.81 o 
  -2   1   7      638.50      673.22     16.35 o 
  -1   1   7       40.07       33.75      5.55 o 
   0   1   7     1185.80     1289.02     45.92 o 
   1   1   7      322.94      336.32     29.17 o 
   2   1   7      623.52      668.77     21.44 o 
   3   1   7       69.56       65.50      9.36 o 
   4   1   7      584.34      593.58     28.90 o 
   5   1   7       72.73       71.08     13.61 o 
   6   1   7       64.23       67.13     14.38 o 
   7   1   7       35.50       32.46     11.84 o 
   8   1   7      243.80      236.48     24.49 o 
   9   1   7        4.50        2.83      8.80 o 
  10   1   7       83.20       94.16     22.22 o 
  11   1   7       14.89       26.05     14.81 o 
  12   1   7        0.44        0.66     10.47 o 
  13   1   7        0.34       -0.75      8.71 o 
  14   1   7       17.95        9.67     12.75 o 
 -15   2   7        0.41       -9.12     17.28 o 
 -14   2   7      106.74      132.50     25.29 o 
 -13   2   7       21.43       33.29     15.50 o 
 -12   2   7        9.21       11.44     11.22 o 
 -11   2   7       84.56       69.63     16.03 o 
 -10   2   7        4.60        0.02      7.29 o 
  -9   2   7        0.59        2.84      6.48 o 
  -8   2   7        5.86        3.30      5.90 o 
  -7   2   7       39.29       41.10      8.76 o 
  -6   2   7       31.93       27.66      5.74 o 
  -5   2   7      149.01      135.91      9.28 o 
  -4   2   7      971.66     1060.51     18.73 o 
  -3   2   7      399.76      412.00     11.99 o 
  -2   2   7       11.91        8.00      3.18 o 
  -1   2   7      862.47      903.59     20.05 o 
   0   2   7      114.03      104.03      7.66 o 
   1   2   7      149.89      114.06      8.42 o 
   2   2   7      915.35      986.86     26.99 o 
   3   2   7      352.32      352.81     15.98 o 
   4   2   7      394.65      436.62     18.34 o 
   5   2   7        0.05        1.37      4.48 o 
   6   2   7      104.89      111.15     13.29 o 
   7   2   7       55.01       54.39     11.40 o 
   8   2   7      328.45      337.65     23.74 o 
   9   2   7      188.40      199.94     20.46 o 
  10   2   7        0.21       -5.50      7.30 o 
  11   2   7        8.53       16.19     11.44 o 
  12   2   7        0.31        6.70     11.45 o 
  13   2   7       30.60        5.21     11.68 o 
  14   2   7        4.35      -11.26     12.64 o 
 -14   3   7        0.56        2.29     12.79 o 
 -13   3   7       55.20       35.49     23.06 o 
 -12   3   7       63.72       38.97     18.36 o 
 -11   3   7        2.15        2.76      9.87 o 
 -10   3   7       73.61       82.98     16.78 o 
  -9   3   7        2.45        7.11      7.96 o 
  -8   3   7      302.73      308.32     22.59 o 
  -7   3   7      124.77      104.70     14.15 o 
  -6   3   7      288.51      302.00     12.14 o 
  -5   3   7      577.58      565.32     15.61 o 
  -4   3   7       36.76       32.86      5.24 o 
  -3   3   7        4.27        4.28      3.18 o 
  -2   3   7      899.90      899.82     17.70 o 
  -1   3   7       11.49        5.68      2.94 o 
   0   3   7      126.28      130.30      7.08 o 
   1   3   7      161.78      155.75      7.74 o 
   2   3   7      186.05      196.70     11.58 o 
   3   3   7      115.14      111.07      9.88 o 
   4   3   7      159.06      163.60     12.23 o 
   5   3   7      192.59      196.28     20.65 o 
   6   3   7       66.66       70.44     12.05 o 
   7   3   7      140.23      148.94     16.61 o 
   8   3   7       67.03       78.37     14.78 o 
   9   3   7       80.26       99.69     17.33 o 
  10   3   7        2.87        3.49      9.76 o 
  11   3   7       34.74       37.71     14.68 o 
  12   3   7        0.72       -0.32     10.67 o 
  13   3   7        1.37       -1.85     11.24 o 
  14   3   7       10.87       14.32     15.73 o 
 -14   4   7       12.01       12.32     14.32 o 
 -13   4   7       32.05       18.09     13.01 o 
 -12   4   7        2.98        2.39      9.01 o 
 -11   4   7        2.12        1.51      9.96 o 
 -10   4   7        1.61       12.92     10.87 o 
  -9   4   7        0.02       -3.27      7.63 o 
  -8   4   7       14.60       18.17      9.22 o 
  -7   4   7      128.73      110.07     14.44 o 
  -6   4   7       81.56       91.08      9.65 o 
  -5   4   7        2.89        0.69      3.90 o 
  -4   4   7       31.20       29.08      5.87 o 
  -3   4   7       75.20       81.15      7.60 o 
  -2   4   7      356.57      351.87     19.66 o 
  -1   4   7      277.81      303.92     18.64 o 
   0   4   7       26.96       20.76      6.84 o 
   1   4   7        0.86        0.67      4.49 o 
   2   4   7       72.77       69.24     11.89 o 
   3   4   7        4.84        1.66      3.75 o 
   4   4   7        5.29        4.46      4.22 o 
   5   4   7       10.86        7.25      6.48 o 
   6   4   7      217.75      236.53     19.12 o 
   7   4   7       14.13       12.20      7.95 o 
   8   4   7      270.39      279.68     22.80 o 
   9   4   7        1.05       -7.10      7.10 o 
  10   4   7      237.48      321.89     32.72 o 
  11   4   7       58.22       46.81     16.04 o 
  12   4   7        4.68       -0.21     12.39 o 
  13   4   7        0.35       -1.22     13.67 o 
 -13   5   7        0.01       -8.75     17.38 o 
 -12   5   7        8.02       -0.86     12.68 o 
 -11   5   7        0.04       -0.94     12.09 o 
 -10   5   7        3.45        3.92     14.02 o 
  -9   5   7        2.27        5.48     12.46 o 
  -8   5   7        0.14       -4.60      9.61 o 
  -7   5   7       58.13       70.24     14.17 o 
  -6   5   7      109.89      110.93     12.68 o 
  -5   5   7        2.17        0.87      5.28 o 
  -4   5   7      239.54      252.88     16.45 o 
  -3   5   7       10.43        9.87      5.88 o 
  -2   5   7      689.47      744.96     26.82 o 
  -1   5   7      551.71      553.13     26.97 o 
   0   5   7      127.41      125.54     14.33 o 
   1   5   7       14.79        8.79      6.63 o 
   2   5   7       51.35       36.24      9.46 o 
   3   5   7       23.49       22.39      7.37 o 
   4   5   7       71.64       55.08     10.58 o 
   5   5   7      118.95      113.91     15.46 o 
   6   5   7        3.20        3.34      7.26 o 
   7   5   7       59.11       55.27     17.07 o 
   8   5   7       15.68       10.04     12.44 o 
   9   5   7       33.87       55.56     20.32 o 
  10   5   7        7.31        5.34     14.58 o 
  11   5   7        0.77        6.80     15.59 o 
  12   5   7       46.84       68.90     24.02 o 
  13   5   7        4.93      -12.46     17.95 o 
 -12   6   7        8.35       -2.66     16.21 o 
 -11   6   7        0.39       -5.59     11.32 o 
 -10   6   7       20.16       14.06     15.12 o 
  -9   6   7        0.07        5.79     13.83 o 
  -8   6   7       10.76       15.79     14.56 o 
  -7   6   7        8.28       15.45     10.29 o 
  -6   6   7       19.06       10.27      7.92 o 
  -5   6   7       91.70       87.85     13.26 o 
  -4   6   7        8.89        6.40      6.39 o 
  -3   6   7        0.09       -1.82      5.37 o 
  -2   6   7        6.21       -0.28      5.46 o 
  -1   6   7       11.22        4.59      7.33 o 
   0   6   7       42.56       51.63     12.29 o 
   1   6   7       11.93       11.59      8.16 o 
   2   6   7       75.15       67.92     13.34 o 
   3   6   7       24.10       27.87      8.48 o 
   4   6   7       11.53       16.48      7.73 o 
   5   6   7       20.60        7.58      8.94 o 
   6   6   7       25.20       28.85     12.10 o 
   7   6   7       11.24        4.23      8.91 o 
   8   6   7       67.07       65.56     20.61 o 
   9   6   7       47.76       42.88     19.89 o 
  10   6   7       79.01      134.11     29.83 o 
  11   6   7       14.87       38.13     22.56 o 
  12   6   7        0.07      -13.96     16.84 o 
 -11   7   7        4.35       15.25     22.55 o 
 -10   7   7        2.09        0.16     17.30 o 
  -9   7   7        0.76       11.12     17.37 o 
  -8   7   7        6.50       19.25     17.06 o 
  -7   7   7       61.54       76.92     17.69 o 
  -6   7   7        0.00       -3.48      9.49 o 
  -5   7   7      118.71      123.65     16.07 o 
  -4   7   7        0.37       -5.68      6.43 o 
  -3   7   7       26.26       20.40      8.85 o 
  -2   7   7       88.17       89.96     13.99 o 
  -1   7   7       12.19       10.43      8.69 o 
   0   7   7      568.27      558.77     31.82 o 
   1   7   7       16.28       14.44      9.05 o 
   2   7   7        2.27        0.51      8.60 o 
   3   7   7       77.59       75.70     13.95 o 
   4   7   7       23.55       13.85      8.69 o 
   5   7   7       44.58       49.64     14.74 o 
   6   7   7        5.39        4.84      9.67 o 
   7   7   7        2.47        1.52     10.28 o 
   8   7   7        0.01        0.01      8.62 o 
   9   7   7        3.20        5.53     15.77 o 
  10   7   7        3.93       12.67     18.18 o 
  11   7   7       54.13       67.10     26.86 o 
 -10   8   7       14.09       22.77     24.92 o 
  -9   8   7        0.00        2.66     18.95 o 
  -8   8   7        4.44       16.30     18.32 o 
  -7   8   7        0.28       -2.49     12.24 o 
  -6   8   7        3.43       -0.08     11.66 o 
  -5   8   7       37.31       41.93     13.00 o 
  -4   8   7        2.13        1.42      8.83 o 
  -3   8   7       13.65       18.16      9.91 o 
  -2   8   7        8.73        8.88      8.55 o 
  -1   8   7        0.23        5.98      9.12 o 
   0   8   7       14.48       10.60     10.23 o 
   1   8   7        0.18       -7.50      7.50 o 
   2   8   7       53.29       41.66     12.39 o 
   3   8   7        2.32        7.55      9.08 o 
   4   8   7       17.29       14.17      9.47 o 
   5   8   7       38.09       26.50     13.95 o 
   6   8   7        2.18        1.40      7.39 o 
   7   8   7       13.37       16.95     12.04 o 
   8   8   7       25.30       14.12     11.35 o 
   9   8   7       25.26       23.18     18.28 o 
  -8   9   7       29.21       28.93     35.49 o 
  -7   9   7        0.00        2.14     28.63 o 
  -6   9   7        1.53        3.66     13.28 o 
  -5   9   7        0.37       -0.37     11.31 o 
  -4   9   7       41.81       42.63     14.56 o 
  -3   9   7        3.34        3.64     10.73 o 
  -2   9   7       11.17       11.33     10.89 o 
  -1   9   7        7.68        6.69      9.50 o 
   0   9   7        6.12        0.19     10.03 o 
   1   9   7       33.01       14.19     44.04 o 
   2   9   7        0.24       -4.03      6.09 o 
   3   9   7        0.00       -5.09      7.60 o 
   4   9   7        5.85       -2.53      9.18 o 
   5   9   7        0.00       -0.51     11.75 o 
   6   9   7        0.18       -3.50     10.03 o 
   7   9   7        0.31       11.07     13.75 o 
  -5  10   7        1.04        7.36     31.81 o 
  -4  10   7       20.39       27.38     22.73 o 
  -3  10   7        3.64       -0.02     17.20 o 
  -2  10   7        3.81        3.07     13.91 o 
  -1  10   7       42.93        8.74     13.28 o 
   0  10   7        0.10        1.87     11.84 o 
   1  10   7        2.32        3.21     10.78 o 
   2  10   7       21.76        8.10     14.29 o 
   3  10   7        1.09       -5.86     14.13 o 
   4  10   7        9.20       11.13     17.84 o 
 -15   0   8      126.45      210.45     56.99 o 
 -14   0   8        4.18       10.21     27.01 o 
 -13   0   8       28.03        5.75     24.12 o 
 -12   0   8        8.25       15.66     15.61 o 
 -11   0   8      597.28      693.42     47.54 o 
 -10   0   8      142.87      131.36     24.24 o 
  -9   0   8      506.37      503.34     36.47 o 
  -8   0   8      628.17      635.08     38.07 o 
  -7   0   8      353.45      373.70     49.68 o 
  -6   0   8      378.75      359.94     25.83 o 
  -5   0   8       62.73       75.23     13.00 o 
  -4   0   8     1162.41     1236.18     26.21 o 
  -3   0   8      864.30      837.64     23.41 o 
  -2   0   8       68.43       77.48     11.71 o 
  -1   0   8     2163.30     2330.47     71.68 o 
   0   0   8       28.87       24.15     10.75 o 
   1   0   8      224.69      208.18     23.46 o 
   2   0   8     3444.48     3722.78     66.72 o 
   3   0   8       20.43       16.90      7.60 o 
   4   0   8      248.53      272.20     30.08 o 
   5   0   8      322.08      341.75     34.29 o 
   6   0   8        9.73        3.46      9.55 o 
   7   0   8     3143.95     3781.06    123.50 o 
   8   0   8      697.46      728.72     58.64 o 
   9   0   8       87.20       97.62     30.30 o 
  10   0   8       93.36       97.48     32.29 o 
  11   0   8        4.96        6.75     18.82 o 
  12   0   8        1.83      -16.00     16.00 o 
  13   0   8       81.27       -0.84     12.73 o 
  14   0   8       46.56       -0.97     17.17 o 
 -15   1   8       11.59       18.80     21.04 o 
 -14   1   8        0.86        2.97     11.97 o 
 -13   1   8       22.07       19.62     15.60 o 
 -12   1   8        0.00        2.47      9.27 o 
 -11   1   8       11.40       20.42     10.34 o 
 -10   1   8      987.77     1033.20     37.81 o 
  -9   1   8     1656.21     1768.83     46.60 o 
  -8   1   8       30.20       28.43      8.68 o 
  -7   1   8       65.09       61.76     10.45 o 
  -6   1   8       12.51       11.36      5.61 o 
  -5   1   8      253.23      247.26     14.74 o 
  -4   1   8       98.40      102.44      8.09 o 
  -3   1   8       73.41       68.33      7.10 o 
  -2   1   8     1130.87     1257.98     23.62 o 
  -1   1   8       38.37       35.71      6.01 o 
   0   1   8       92.02       85.52      9.44 o 
   1   1   8        5.96        6.67      5.54 o 
   2   1   8      353.89      352.25     17.05 o 
   3   1   8      213.34      229.72     15.21 o 
   4   1   8       23.63       18.63      8.52 o 
   5   1   8       77.54       71.76     14.13 o 
   6   1   8      238.00      229.37     22.01 o 
   7   1   8      175.07      208.54     22.74 o 
   8   1   8      302.69      326.93     29.57 o 
   9   1   8      609.20      683.36     64.92 o 
  10   1   8       19.52       16.29     12.33 o 
  11   1   8       23.42       34.40     16.73 o 
  12   1   8        6.47       -0.73     10.11 o 
  13   1   8       10.64        1.48     10.28 o 
  14   1   8       13.03       14.04     13.50 o 
 -14   2   8       19.47       14.20     14.98 o 
 -13   2   8        0.83        4.78     12.41 o 
 -12   2   8      164.98      132.47     68.63 o 
 -11   2   8       11.54        6.14     10.46 o 
 -10   2   8       17.31       19.63      9.66 o 
  -9   2   8       38.20       30.92     11.09 o 
  -8   2   8       19.88       16.33      7.59 o 
  -7   2   8       44.92       31.03      8.37 o 
  -6   2   8      625.91      625.97     23.89 o 
  -5   2   8       74.08       77.54      8.11 o 
  -4   2   8      130.91      129.49      9.20 o 
  -3   2   8       63.62       63.27      7.22 o 
  -2   2   8       66.86       78.71      7.35 o 
  -1   2   8       11.88       10.66      4.14 o 
   0   2   8      110.44      101.43      8.19 o 
   1   2   8      277.74      264.40     12.22 o 
   2   2   8      211.15      218.48     14.77 o 
   3   2   8      139.96      125.13     10.77 o 
   4   2   8      137.51      137.42     11.66 o 
   5   2   8       53.48       55.21     10.56 o 
   6   2   8       93.15       96.76     16.17 o 
   7   2   8       57.81       62.37     12.67 o 
   8   2   8        0.49       -0.13      6.28 o 
   9   2   8       70.26       78.75     15.48 o 
  10   2   8       20.27       19.51     10.94 o 
  11   2   8        0.00       -3.75      9.56 o 
  12   2   8        1.60       -2.72      7.43 o 
  13   2   8        6.57        5.60     10.15 o 
  14   2   8        0.01        0.92     12.25 o 
 -14   3   8        6.92       13.66     16.93 o 
 -13   3   8        1.76        4.19     13.18 o 
 -12   3   8       45.41       55.69     17.51 o 
 -11   3   8       53.39       50.05     15.51 o 
 -10   3   8       23.09       20.54     11.01 o 
  -9   3   8      149.98      166.92     19.55 o 
  -8   3   8      169.24      150.73     17.64 o 
  -7   3   8      299.32      328.34     19.16 o 
  -6   3   8      148.81      144.02     12.78 o 
  -5   3   8        1.01       -0.36      3.43 o 
  -4   3   8        0.00       -2.05      3.10 o 
  -3   3   8        0.01       -0.23      3.06 o 
  -2   3   8      271.55      265.81     10.29 o 
  -1   3   8      444.95      483.05     13.57 o 
   0   3   8       70.41       75.34      5.76 o 
   1   3   8      248.68      256.10     10.47 o 
   2   3   8       95.75       85.32     10.52 o 
   3   3   8      301.95      290.48     15.62 o 
   4   3   8       10.42       10.09      5.42 o 
   5   3   8        2.36        1.63      5.34 o 
   6   3   8       44.68       42.67     10.74 o 
   7   3   8       88.68       88.13     14.51 o 
   8   3   8       94.79       73.45     14.88 o 
   9   3   8        0.09        1.61      8.40 o 
  10   3   8        4.97        8.61     10.37 o 
  11   3   8       41.41       37.17     17.37 o 
  12   3   8        0.23       -3.39      9.87 o 
  13   3   8        1.70        0.74     10.87 o 
 -14   4   8        2.72       -6.07     17.33 o 
 -13   4   8       12.33        3.44     15.53 o 
 -12   4   8        5.34        1.29     10.70 o 
 -11   4   8        4.71        5.65     11.01 o 
 -10   4   8        9.15        9.53     10.47 o 
  -9   4   8       13.32       15.60     10.87 o 
  -8   4   8        0.01       -1.18      7.50 o 
  -7   4   8        2.45        0.08      6.18 o 
  -6   4   8        3.18        0.86      5.31 o 
  -5   4   8      166.01      151.71     11.09 o 
  -4   4   8       36.57       30.60      6.05 o 
  -3   4   8       16.45       17.41      6.41 o 
  -2   4   8       69.34       69.22     11.14 o 
  -1   4   8       13.24       10.71      6.35 o 
   0   4   8        2.39        2.23      5.03 o 
   1   4   8       40.36       35.03      9.11 o 
   2   4   8       35.64       33.35      9.46 o 
   3   4   8        0.08       -0.79      4.02 o 
   4   4   8       91.76      101.37     14.28 o 
   5   4   8       91.87      113.81     19.52 o 
   6   4   8        0.00       -2.29      7.39 o 
   7   4   8        0.59       -3.00      8.27 o 
   8   4   8        0.98       -5.17      6.71 o 
   9   4   8       38.80       52.80     18.16 o 
  10   4   8       17.66       17.82     14.12 o 
  11   4   8        2.39       -3.41     13.04 o 
  12   4   8        2.92       -3.85     14.30 o 
  13   4   8        2.40        3.23     17.78 o 
 -13   5   8       38.98       16.97     27.09 o 
 -12   5   8       10.41        8.37     15.33 o 
 -11   5   8        5.72       -1.41      9.90 o 
 -10   5   8        1.15        5.89     15.00 o 
  -9   5   8        0.02        0.56     12.18 o 
  -8   5   8        0.99       -5.09     10.84 o 
  -7   5   8       60.32       47.00     17.20 o 
  -6   5   8      249.02      251.68     21.51 o 
  -5   5   8        0.20       -1.20      5.32 o 
  -4   5   8       86.08       74.06     11.34 o 
  -3   5   8       24.06       20.90      7.44 o 
  -2   5   8       95.14       97.65     12.19 o 
  -1   5   8        5.31       13.88      7.49 o 
   0   5   8      364.13      366.03     23.33 o 
   1   5   8      412.45      424.59     25.00 o 
   2   5   8       11.92       16.04      7.80 o 
   3   5   8       56.83       52.97     10.54 o 
   4   5   8       61.81       56.70     11.04 o 
   5   5   8       28.71       29.89      9.54 o 
   6   5   8       84.50       95.43     20.98 o 
   7   5   8        8.17        7.44     11.05 o 
   8   5   8       35.23       25.19     14.58 o 
   9   5   8        0.09        3.34     10.86 o 
  10   5   8        4.14       -7.77     12.89 o 
  11   5   8       50.24       58.40     22.84 o 
  12   5   8       41.56       49.08     24.21 o 
 -12   6   8       34.34       18.52     18.31 o 
 -11   6   8        4.13        5.47     14.78 o 
 -10   6   8       23.52        9.98     10.81 o 
  -9   6   8        6.45        5.77     14.43 o 
  -8   6   8       60.19       39.01     18.68 o 
  -7   6   8      143.76      148.08     25.95 o 
  -6   6   8      101.06       98.22     17.14 o 
  -5   6   8       57.49       59.67     11.91 o 
  -4   6   8      138.77      132.67     15.06 o 
  -3   6   8       10.47        9.92      7.06 o 
  -2   6   8      486.37      490.52     24.42 o 
  -1   6   8     1941.96     2092.02     56.40 o 
   0   6   8      140.11      133.97     16.42 o 
   1   6   8       28.58       22.97      9.18 o 
   2   6   8       80.33       72.70     14.66 o 
   3   6   8       57.38       52.79     11.32 o 
   4   6   8        4.26       -1.35      5.94 o 
   5   6   8      456.49      494.20     27.32 o 
   6   6   8      105.35       96.03     18.46 o 
   7   6   8       53.41       47.49     18.41 o 
   8   6   8        1.10       -9.42      9.42 o 
   9   6   8       46.25       71.80     23.01 o 
  10   6   8       48.54       79.74     25.07 o 
  11   6   8        6.06       17.51     24.10 o 
 -11   7   8       29.17       21.73     23.88 o 
 -10   7   8        8.78        4.89     17.43 o 
  -9   7   8        4.85        1.06     13.48 o 
  -8   7   8       58.61       75.45     23.40 o 
  -7   7   8       16.91       19.32     16.46 o 
  -6   7   8      135.62      116.26     20.43 o 
  -5   7   8       73.90       84.53     14.91 o 
  -4   7   8        7.92        5.96      8.11 o 
  -3   7   8        0.48       -1.59      6.95 o 
  -2   7   8        9.05        8.24      8.27 o 
  -1   7   8       10.41       11.38      8.71 o 
   0   7   8      486.42      487.81     30.62 o 
   1   7   8       51.33       41.16     12.67 o 
   2   7   8       52.95       37.30     12.31 o 
   3   7   8       50.82       71.46     13.89 o 
   4   7   8        1.24       -1.36      7.10 o 
   5   7   8       10.50        4.82     10.17 o 
   6   7   8       71.54      101.12     24.96 o 
   7   7   8        0.05       -3.23      9.21 o 
   8   7   8       48.28       60.68     21.69 o 
   9   7   8        0.42       -1.85     14.36 o 
  10   7   8        0.44       -2.12     17.96 o 
  -9   8   8       10.80        1.53     21.21 o 
  -8   8   8        0.00       10.42     19.73 o 
  -7   8   8       10.49        6.01     16.10 o 
  -6   8   8       45.23       37.69     16.39 o 
  -5   8   8       20.01       18.28     13.90 o 
  -4   8   8       17.89       17.46     10.72 o 
  -3   8   8       11.59       13.77     10.51 o 
  -2   8   8        4.54        3.65      8.61 o 
  -1   8   8       37.09       32.43     12.55 o 
   0   8   8        0.28       -5.81      8.19 o 
   1   8   8        9.27       11.02     10.35 o 
   2   8   8       32.52       36.95     12.05 o 
   3   8   8        4.47       -2.19      8.19 o 
   4   8   8        6.10        0.46      8.51 o 
   5   8   8       30.15       37.25     15.22 o 
   6   8   8       21.67        8.07     10.16 o 
   7   8   8        7.38        7.33     11.16 o 
   8   8   8        3.30        7.54     11.38 o 
   9   8   8        2.44        1.82     18.82 o 
  -7   9   8       25.16       41.99     25.26 o 
  -6   9   8        4.65        6.39     14.64 o 
  -5   9   8        1.54        4.82     13.26 o 
  -4   9   8       10.12        6.52     12.21 o 
  -3   9   8        0.04       -1.46     10.35 o 
  -2   9   8        7.27        6.09     10.58 o 
  -1   9   8       15.18       14.55      8.90 o 
   0   9   8        0.58       -4.76      6.93 o 
   1   9   8        1.17       -0.83      8.57 o 
   2   9   8        3.16        4.14      8.40 o 
   3   9   8        0.23       -0.38      8.43 o 
   4   9   8       13.50       16.33     10.49 o 
   5   9   8       14.06       16.26     14.64 o 
   6   9   8       34.18       41.35     18.58 o 
   7   9   8        5.99       -8.73     11.41 o 
  -4  10   8        0.42      -14.76     17.56 o 
  -3  10   8        2.63        4.35     16.63 o 
  -2  10   8        0.01       -2.59     14.88 o 
  -1  10   8       15.03       21.14     13.96 o 
   0  10   8        0.45       -9.85      9.85 o 
   1  10   8        8.27        2.59     11.04 o 
   2  10   8        0.68        1.37     11.60 o 
   3  10   8        1.25       -2.31     10.11 o 
 -14   1   9       21.76        8.31     12.50 o 
 -13   1   9        0.33       -3.67     10.41 o 
 -12   1   9        8.68        5.37     10.82 o 
 -11   1   9      163.24      164.26     19.40 o 
 -10   1   9        0.24        1.58      8.50 o 
  -9   1   9      266.95      296.85     20.95 o 
  -8   1   9      394.43      423.16     22.94 o 
  -7   1   9       14.75       11.83      6.73 o 
  -6   1   9      146.69      138.69     12.75 o 
  -5   1   9      227.22      230.38     14.85 o 
  -4   1   9      100.88      107.29      8.70 o 
  -3   1   9      195.49      187.79     10.68 o 
  -2   1   9      345.46      372.22     14.17 o 
  -1   1   9       55.45       50.86      7.51 o 
   0   1   9        8.79        4.47      4.63 o 
   1   1   9       62.33       40.51      9.81 o 
   2   1   9      370.93      335.68     17.61 o 
   3   1   9      372.59      349.92     19.61 o 
   4   1   9       22.84       16.26      6.58 o 
   5   1   9       79.78       71.03     13.93 o 
   6   1   9       67.14       69.94     16.02 o 
   7   1   9        0.19        2.31      7.78 o 
   8   1   9       13.15        5.50      9.88 o 
   9   1   9      262.59      308.71     31.27 o 
  10   1   9      169.66      226.87     29.30 o 
  11   1   9        2.06        4.26     14.50 o 
  12   1   9        3.05       -0.60      8.22 o 
  13   1   9       29.18       21.12     12.66 o 
  14   1   9        0.07      -11.79     11.79 o 
 -14   2   9        0.06       -4.19     14.10 o 
 -13   2   9       39.68       18.31     13.06 o 
 -12   2   9       14.27        3.10      9.28 o 
 -11   2   9       10.66       15.08     10.71 o 
 -10   2   9        0.18        0.61      7.95 o 
  -9   2   9      155.43      132.44     16.04 o 
  -8   2   9      134.47      140.80     15.23 o 
  -7   2   9       47.65       34.23      8.80 o 
  -6   2   9        0.52        1.48      4.92 o 
  -5   2   9       63.70       66.99      8.41 o 
  -4   2   9      133.64      127.60      9.66 o 
  -3   2   9      482.22      462.53     15.96 o 
  -2   2   9       28.74       27.74      5.54 o 
  -1   2   9       76.47       70.15      8.67 o 
   0   2   9        3.49        0.56      3.58 o 
   1   2   9        5.51        4.56      3.97 o 
   2   2   9       39.53       27.31      7.53 o 
   3   2   9        4.19        2.54      4.24 o 
   4   2   9        5.89        6.36      4.87 o 
   5   2   9       16.83       16.79      7.34 o 
   6   2   9      116.39      123.85     14.97 o 
   7   2   9        7.51        2.15      7.09 o 
   8   2   9      140.45      169.71     19.01 o 
   9   2   9       77.33       76.29     16.27 o 
  10   2   9        0.10        2.46      9.65 o 
  11   2   9       13.54        6.05     11.28 o 
  12   2   9       13.44        5.54     11.28 o 
  13   2   9       12.75       16.06     12.75 o 
 -14   3   9        5.40        0.17     16.06 o 
 -13   3   9       34.14       41.23     17.35 o 
 -12   3   9       21.98       26.08     14.11 o 
 -11   3   9       17.85       21.76     13.63 o 
 -10   3   9        7.41        4.81      9.47 o 
  -9   3   9       61.07       69.80     15.42 o 
  -8   3   9      134.76      138.96     14.93 o 
  -7   3   9       59.10       53.00     10.45 o 
  -6   3   9      251.09      238.77     16.06 o 
  -5   3   9      291.35      298.34     14.46 o 
  -4   3   9        4.40        3.89      4.10 o 
  -3   3   9        0.44        1.19      3.80 o 
  -2   3   9      248.05      262.98     12.04 o 
  -1   3   9      177.98      175.65     10.64 o 
   0   3   9     1093.00     1076.96     53.04 o 
   1   3   9        0.38       -0.47      3.64 o 
   2   3   9      105.03      131.08     12.83 o 
   3   3   9        5.54        0.44      4.12 o 
   4   3   9       26.26       22.16      6.68 o 
   5   3   9       42.35       32.79      9.62 o 
   6   3   9       40.28       39.35     10.89 o 
   7   3   9      131.91      120.41     17.80 o 
   8   3   9       13.23       10.64      9.47 o 
   9   3   9       72.67       76.48     16.67 o 
  10   3   9        1.81       -4.96      9.16 o 
  11   3   9        0.13       -0.82      8.68 o 
  12   3   9        7.04       13.86     12.34 o 
  13   3   9        0.00       -9.52     11.93 o 
 -13   4   9        1.86       -3.28     15.91 o 
 -12   4   9       40.79       26.67     38.93 o 
 -11   4   9        6.46       -2.89      9.96 o 
 -10   4   9        1.49        3.72     13.54 o 
  -9   4   9        8.14        9.80     13.53 o 
  -8   4   9       16.88       23.76     14.51 o 
  -7   4   9        6.94        9.28     10.43 o 
  -6   4   9       41.49       36.63     14.20 o 
  -5   4   9        1.12       -0.39      6.14 o 
  -4   4   9      126.96      114.16     12.05 o 
  -3   4   9      314.66      318.02     17.81 o 
  -2   4   9        3.69        6.90      6.23 o 
  -1   4   9      591.72      577.93     27.12 o 
   0   4   9        8.41        5.27      6.18 o 
   1   4   9        2.70        5.16      5.82 o 
   2   4   9        0.19        2.19      5.35 o 
   3   4   9       16.42        8.59      6.87 o 
   4   4   9      120.72      107.28     15.03 o 
   5   4   9       65.99       57.09     13.18 o 
   6   4   9      106.94      114.68     22.65 o 
   7   4   9      191.66      220.60     27.01 o 
   8   4   9        2.40       -4.93      8.01 o 
   9   4   9        0.01       -0.11     11.52 o 
  10   4   9        0.84        1.50     13.71 o 
  11   4   9        0.74       -0.89     14.38 o 
  12   4   9        2.54       -3.58     15.88 o 
  13   4   9       11.94       31.22     32.90 o 
 -12   5   9        1.00        1.53     15.51 o 
 -11   5   9        1.95        5.83     14.00 o 
 -10   5   9       16.27        1.40     10.73 o 
  -9   5   9        0.48       -1.35     12.27 o 
  -8   5   9       67.62       72.46     21.18 o 
  -7   5   9      142.05      160.15     25.12 o 
  -6   5   9      394.15      413.21     35.48 o 
  -5   5   9       11.39       23.84     10.39 o 
  -4   5   9      311.81      313.18     19.18 o 
  -3   5   9       43.29       36.11      9.23 o 
  -2   5   9      710.80      765.11     28.90 o 
  -1   5   9      350.95      384.28     24.34 o 
   0   5   9      336.07      323.64     22.85 o 
   1   5   9      595.64      635.29     31.49 o 
   2   5   9      101.31      106.59     15.02 o 
   3   5   9        0.75        0.66      5.38 o 
   4   5   9       33.30       31.96      9.37 o 
   5   5   9      126.79       97.50     16.39 o 
   6   5   9        6.51        6.32     11.67 o 
   7   5   9       44.37       35.32     15.80 o 
   8   5   9       29.06       28.37     15.69 o 
   9   5   9       12.75       20.14     16.61 o 
  10   5   9       29.91       31.66     18.93 o 
  11   5   9       42.05       37.36     21.42 o 
  12   5   9       29.32       38.74     23.51 o 
 -11   6   9        0.18       -1.31     14.83 o 
 -10   6   9        2.74        4.98     14.05 o 
  -9   6   9        0.71       -6.96     10.61 o 
  -8   6   9        2.66        1.20     14.40 o 
  -7   6   9       70.34       78.95     22.03 o 
  -6   6   9       13.97       22.50     14.16 o 
  -5   6   9       10.31       18.88     10.71 o 
  -4   6   9      282.42      304.39     20.42 o 
  -3   6   9       20.95       23.56      8.81 o 
  -2   6   9       32.83       32.95      9.60 o 
  -1   6   9        1.49       -0.40      6.65 o 
   0   6   9       97.21      124.90     16.87 o 
   1   6   9        0.06       -1.34      6.83 o 
   2   6   9        0.04        0.68      7.35 o 
   3   6   9       77.73       50.75     11.70 o 
   4   6   9       38.42       39.25     10.84 o 
   5   6   9        1.53       -0.65      7.06 o 
   6   6   9        3.99       -1.69     11.81 o 
   7   6   9       24.35       16.31     13.70 o 
   8   6   9        9.54       14.65     15.31 o 
   9   6   9        1.29       10.23     14.49 o 
  10   6   9        4.68        2.73     15.67 o 
  11   6   9        0.17       11.88     19.68 o 
 -10   7   9        0.81        2.54     16.73 o 
  -9   7   9        3.34       -0.24     13.79 o 
  -8   7   9       15.40       -8.57      9.22 o 
  -7   7   9       28.28       25.83     18.49 o 
  -6   7   9       69.34       59.45     21.71 o 
  -5   7   9      194.61      212.93     23.59 o 
  -4   7   9       63.42       65.42     13.53 o 
  -3   7   9        0.08        1.41      7.63 o 
  -2   7   9       67.51       67.44     13.63 o 
  -1   7   9        9.72       19.83     10.93 o 
   0   7   9        6.55        4.98      8.79 o 
   1   7   9      130.41      164.77     20.38 o 
   2   7   9       49.18       52.16     14.05 o 
   3   7   9       27.75       21.22      9.62 o 
   4   7   9        3.25        2.21      7.68 o 
   5   7   9       14.04        9.81     10.21 o 
   6   7   9        8.36       22.00     13.74 o 
   7   7   9       14.34        1.56     14.36 o 
   8   7   9       14.16       22.01     17.20 o 
   9   7   9        5.55        9.27     17.32 o 
  10   7   9        5.25        6.10     18.01 o 
  -9   8   9        0.91        0.79     22.00 o 
  -8   8   9       36.61       48.49     24.58 o 
  -7   8   9        0.03      -12.30     16.72 o 
  -6   8   9       49.02       48.25     22.49 o 
  -5   8   9        2.21        4.57     12.91 o 
  -4   8   9        5.21        2.19     10.03 o 
  -3   8   9        1.24       -0.87      9.48 o 
  -2   8   9       20.35       29.39     11.69 o 
  -1   8   9       18.71       29.74     11.92 o 
   0   8   9       24.28       12.96     11.59 o 
   1   8   9        0.05        1.05     10.52 o 
   2   8   9        1.08        6.87      9.01 o 
   3   8   9        0.00        0.55      8.55 o 
   4   8   9        0.10       -4.07      5.84 o 
   5   8   9        1.82        1.80      9.50 o 
   6   8   9       15.32        9.07     12.82 o 
   7   8   9        6.17       -2.25     10.11 o 
   8   8   9        0.07        2.51     18.76 o 
  -6   9   9        0.01       -0.98     20.33 o 
  -5   9   9       12.02       19.38     16.18 o 
  -4   9   9        0.75        5.34     13.20 o 
  -3   9   9        2.61        8.26     11.23 o 
  -2   9   9        4.51       15.39     12.33 o 
  -1   9   9        1.61        4.67     10.20 o 
   0   9   9        1.56       -0.10      9.76 o 
   1   9   9       19.43        8.08     11.07 o 
   2   9   9       27.60       16.05      9.99 o 
   3   9   9        7.47        1.10      9.09 o 
   4   9   9        6.90        1.14      9.41 o 
   5   9   9        0.15        8.31     13.88 o 
   6   9   9       19.71       31.47     18.81 o 
  -2  10   9        0.09        3.90     14.20 o 
  -1  10   9        5.20       11.60     14.51 o 
   0  10   9       12.64        7.53     12.16 o 
   1  10   9        0.54       -4.62      9.95 o 
   2  10   9       10.58       10.27     13.13 o 
 -14   0  10        0.54        2.12     15.99 o 
 -13   0  10        3.10       -5.08     12.47 o 
 -12   0  10       25.27       12.67     15.92 o 
 -11   0  10       26.82       18.90     16.07 o 
 -10   0  10     1140.64     1168.30     58.95 o 
  -9   0  10      612.85      649.75     43.04 o 
  -8   0  10      414.96      357.05     31.43 o 
  -7   0  10      485.45      490.12     34.28 o 
  -6   0  10       57.02       50.18     25.78 o 
  -5   0  10      107.18      115.88     17.05 o 
  -4   0  10      714.56      760.38     47.30 o 
  -3   0  10      162.07      167.29     13.33 o 
  -2   0  10       24.86       19.26      8.39 o 
  -1   0  10      184.89      184.68     17.69 o 
   0   0  10      754.75      808.61     48.27 o 
   1   0  10        0.75       -1.94      6.96 o 
   2   0  10      157.07      131.27     15.51 o 
   3   0  10      198.53      201.42     19.26 o 
   4   0  10      689.95      800.22     53.40 o 
   5   0  10       57.64       47.52     19.58 o 
   6   0  10       29.31       27.98     16.59 o 
   7   0  10     1180.52     1458.53     83.59 o 
   8   0  10       45.30       49.51     23.12 o 
   9   0  10       12.65       15.87     19.74 o 
  10   0  10        5.30       -0.03     17.23 o 
  11   0  10       20.64       38.18     25.48 o 
  12   0  10       20.56       42.78     27.80 o 
  13   0  10       20.79       10.38     29.69 o 
 -14   1  10        1.19        0.15     13.93 o 
 -13   1  10        0.55        2.86     10.01 o 
 -12   1  10       58.23       28.38     11.50 o 
 -11   1  10        0.66        1.75      9.77 o 
 -10   1  10       16.64       11.64      9.33 o 
  -9   1  10        5.92       13.60      8.70 o 
  -8   1  10      268.90      276.43     19.96 o 
  -7   1  10      162.12      144.61     14.64 o 
  -6   1  10        2.54       -0.72      4.97 o 
  -5   1  10       77.33       88.57     11.14 o 
  -4   1  10      107.54      112.11      9.44 o 
  -3   1  10       29.20       18.35      5.11 o 
  -2   1  10        6.38        3.99      3.80 o 
  -1   1  10       26.39       26.41      6.48 o 
   0   1  10       15.20       14.54      6.17 o 
   1   1  10      559.18      636.98     25.25 o 
   2   1  10     1593.94     1685.90     43.37 o 
   3   1  10      118.79       97.17     11.98 o 
   4   1  10      112.47      127.63     14.43 o 
   5   1  10       65.46       65.85     14.99 o 
   6   1  10        1.78        2.61      8.73 o 
   7   1  10       24.21       23.51     12.09 o 
   8   1  10      265.31      311.30     30.85 o 
   9   1  10      114.32      128.11     23.96 o 
  10   1  10        1.47        3.66     13.29 o 
  11   1  10        0.20       -1.07     11.04 o 
  12   1  10       27.20       21.66     14.02 o 
  13   1  10       66.23       73.45     54.78 o 
 -14   2  10        3.78        2.41     13.81 o 
 -13   2  10       21.79       21.75     15.14 o 
 -12   2  10       34.41       23.16     21.12 o 
 -11   2  10       26.83       15.60     11.70 o 
 -10   2  10      245.11      274.80     22.83 o 
  -9   2  10       39.19       43.88     11.87 o 
  -8   2  10      141.51      136.42     15.38 o 
  -7   2  10       10.66        3.73      6.43 o 
  -6   2  10      452.95      478.90     22.62 o 
  -5   2  10      160.34      151.31     13.01 o 
  -4   2  10      231.59      244.73     13.19 o 
  -3   2  10        6.87        6.39      4.35 o 
  -2   2  10      517.33      546.05     17.92 o 
  -1   2  10        2.76        1.16      3.96 o 
   0   2  10      218.13      209.67     12.80 o 
   1   2  10        2.12        1.30      4.26 o 
   2   2  10      483.96      528.57     24.52 o 
   3   2  10      181.56      190.90     14.23 o 
   4   2  10       19.46       12.48      5.95 o 
   5   2  10      110.12      117.09     14.58 o 
   6   2  10        3.03        4.97      6.73 o 
   7   2  10      548.64      678.71     35.08 o 
   8   2  10       57.54       54.49     13.94 o 
   9   2  10       97.12      131.62     20.44 o 
  10   2  10        2.27       10.44     10.93 o 
  11   2  10       13.34       14.57     15.10 o 
  12   2  10        4.57        6.10     12.17 o 
  13   2  10        6.42        9.85     14.21 o 
 -13   3  10       16.24        7.43     17.75 o 
 -12   3  10        4.97        6.85     13.33 o 
 -11   3  10       78.04       75.29     19.17 o 
 -10   3  10       29.62       32.92     13.66 o 
  -9   3  10        0.13        0.60      8.29 o 
  -8   3  10       14.17       15.21      8.70 o 
  -7   3  10        1.77        0.71      6.25 o 
  -6   3  10      136.83      132.11     13.42 o 
  -5   3  10        8.66        8.43      5.92 o 
  -4   3  10        1.22        2.77      4.54 o 
  -3   3  10        5.86        4.57      4.47 o 
  -2   3  10       91.95       92.95      8.74 o 
  -1   3  10       47.73       49.46      7.63 o 
   0   3  10       70.17       65.48     10.67 o 
   1   3  10      811.19      812.04     40.39 o 
   2   3  10        6.06        4.39      5.71 o 
   3   3  10        0.05        1.80      4.68 o 
   4   3  10        1.43        1.44      5.20 o 
   5   3  10       40.12       46.41     10.05 o 
   6   3  10       38.22       44.66     11.95 o 
   7   3  10       96.95      111.15     17.88 o 
   8   3  10        0.02       -3.09      7.73 o 
   9   3  10       15.24       18.80     11.84 o 
  10   3  10       56.80       32.93     24.16 o 
  11   3  10       20.69       -1.15     12.29 o 
  12   3  10        3.14        3.27     14.69 o 
  13   3  10        3.06        6.77     16.88 o 
 -13   4  10       30.09       26.56     21.85 o 
 -12   4  10        5.77        6.51     14.93 o 
 -11   4  10        1.55       -2.86     12.44 o 
 -10   4  10        0.03       -0.39     13.04 o 
  -9   4  10       14.73       24.07     16.36 o 
  -8   4  10       56.34       64.14     19.98 o 
  -7   4  10      108.74       84.67     21.36 o 
  -6   4  10        1.58        2.24      9.25 o 
  -5   4  10      116.81      129.00     20.85 o 
  -4   4  10      110.92      115.06     12.69 o 
  -3   4  10       36.25       37.62      8.69 o 
  -2   4  10       91.18       79.26     11.46 o 
  -1   4  10     1294.37     1391.10     42.79 o 
   0   4  10       11.67        3.43      8.82 o 
   1   4  10      128.82      110.60     19.34 o 
   2   4  10        9.16        9.32      9.48 o 
   3   4  10       25.31       18.21      8.66 o 
   4   4  10      155.77      155.05     17.66 o 
   5   4  10       37.14       25.53     10.19 o 
   6   4  10       67.36       54.45     17.26 o 
   7   4  10       14.47        6.46     10.97 o 
   8   4  10       31.15       30.99     17.09 o 
   9   4  10        3.57        6.22     13.75 o 
  10   4  10       67.57       26.06     58.81 o 
  11   4  10        0.02       -5.18     11.21 o 
  12   4  10        0.18       -4.05     15.56 o 
 -12   5  10        8.90        4.79     17.33 o 
 -11   5  10        8.00       12.74     16.08 o 
 -10   5  10       19.52       21.02     16.11 o 
  -9   5  10        5.28        0.52     14.83 o 
  -8   5  10        5.59        5.65     13.67 o 
  -7   5  10       24.21       24.04     15.37 o 
  -6   5  10       89.54       87.71     21.72 o 
  -5   5  10       11.83        4.43      8.60 o 
  -4   5  10       87.70       83.09     12.74 o 
  -3   5  10       88.98       93.15     13.16 o 
  -2   5  10       51.45       54.21     10.91 o 
  -1   5  10      691.32      722.31     33.46 o 
   0   5  10      169.58      154.29     17.20 o 
   1   5  10        0.03        1.50      6.38 o 
   2   5  10        0.10        0.86      6.37 o 
   3   5  10        7.96        5.66      7.89 o 
   4   5  10        4.55        4.19      8.14 o 
   5   5  10       18.49       -0.34      7.72 o 
   6   5  10       96.63       89.32     22.01 o 
   7   5  10        0.46        6.40     11.77 o 
   8   5  10        1.65        0.23     12.26 o 
   9   5  10        0.11       -3.90     11.43 o 
  10   5  10        4.35       -9.57     14.50 o 
  11   5  10       24.74       24.74     21.28 o 
 -11   6  10       30.00       27.74     20.41 o 
 -10   6  10       16.28        5.22     13.88 o 
  -9   6  10       13.28       12.79     18.70 o 
  -8   6  10       23.39        3.18     12.41 o 
  -7   6  10        0.15        1.07     13.53 o 
  -6   6  10       15.72       15.75     14.95 o 
  -5   6  10       10.39       12.29     10.24 o 
  -4   6  10       12.03        9.70      8.05 o 
  -3   6  10      116.32      118.53     15.19 o 
  -2   6  10        3.83        6.99      7.22 o 
  -1   6  10       14.52       12.11      9.39 o 
   0   6  10       15.55        5.48      7.95 o 
   1   6  10        0.16       -1.98      6.91 o 
   2   6  10        4.83        0.84      7.61 o 
   3   6  10        0.22        3.64      7.16 o 
   4   6  10       66.02       75.07     14.21 o 
   5   6  10        0.62       -1.39      9.09 o 
   6   6  10        7.06        4.33     11.99 o 
   7   6  10       40.57       57.23     21.57 o 
   8   6  10        2.46        1.14     13.97 o 
   9   6  10        1.40        0.24     15.09 o 
  10   6  10        9.04        6.33     18.44 o 
 -10   7  10        0.19       -4.46     15.67 o 
  -9   7  10        0.32       10.10     16.91 o 
  -8   7  10       20.87        5.79     13.10 o 
  -7   7  10       16.98       10.97     13.28 o 
  -6   7  10       22.38       21.60     17.70 o 
  -5   7  10       64.05       63.97     17.16 o 
  -4   7  10        3.74        3.54     11.07 o 
  -3   7  10       15.56       20.99     10.42 o 
  -2   7  10       77.47       70.66     14.64 o 
  -1   7  10       39.89       33.36     13.06 o 
   0   7  10       79.48       69.84     16.19 o 
   1   7  10       34.77       36.22     13.73 o 
   2   7  10       79.19       70.18     19.87 o 
   3   7  10        5.09        3.16      8.35 o 
   4   7  10        0.03        3.03      8.58 o 
   5   7  10       32.35       27.46     10.07 o 
   6   7  10        4.32        2.55     13.15 o 
   7   7  10        7.27       14.19     17.24 o 
   8   7  10        2.81        9.90     17.07 o 
   9   7  10        3.52       12.30     18.79 o 
  -8   8  10        8.67       10.18     21.08 o 
  -7   8  10       90.80       96.18     30.45 o 
  -6   8  10        3.25        5.33     17.80 o 
  -5   8  10        6.91       11.44     13.08 o 
  -4   8  10        8.03       -2.83     12.62 o 
  -3   8  10        6.97        1.43     10.02 o 
  -2   8  10       86.10      109.78     18.54 o 
  -1   8  10      187.93      217.61     21.94 o 
   0   8  10       18.65       22.18     13.57 o 
   1   8  10        0.01        1.33     10.53 o 
   2   8  10        3.12        3.34      7.71 o 
   3   8  10       18.96       14.21      7.85 o 
   4   8  10       14.02       10.68      9.46 o 
   5   8  10       19.61       14.69     13.13 o 
   6   8  10        0.59        2.41     12.92 o 
   7   8  10       16.23       38.29     22.79 o 
  -5   9  10        0.01       10.38     21.22 o 
  -4   9  10        3.62        3.79     16.14 o 
  -3   9  10        4.19       14.25     13.73 o 
  -2   9  10       58.41       72.64     17.76 o 
  -1   9  10       12.98       19.48     13.94 o 
   0   9  10       44.88       20.26     14.71 o 
   1   9  10        6.36       -5.33     19.76 o 
   2   9  10       21.75       21.82     11.39 o 
   3   9  10       42.12       26.20     11.60 o 
   4   9  10       18.35       12.88     11.39 o 
   5   9  10        3.82        0.10     11.79 o 
 -13   1  11        3.54        5.75     11.94 o 
 -12   1  11        2.77       -0.07      9.48 o 
 -11   1  11        5.62        3.26      9.75 o 
 -10   1  11        2.85        4.19      9.10 o 
  -9   1  11        3.41        6.14      8.25 o 
  -8   1  11       42.69       45.02     11.38 o 
  -7   1  11       13.43       14.05      7.68 o 
  -6   1  11      129.30      130.01     13.62 o 
  -5   1  11        0.39        0.80      5.13 o 
  -4   1  11        4.04        3.09      5.19 o 
  -3   1  11      207.83      218.25     12.65 o 
  -2   1  11        8.39        8.83      4.84 o 
  -1   1  11       26.98       25.98      6.66 o 
   0   1  11      148.93      137.04     13.19 o 
   1   1  11      104.08       89.93     15.09 o 
   2   1  11       23.35       16.89      8.02 o 
   3   1  11        3.16        4.68      5.80 o 
   4   1  11       12.13       12.22      7.78 o 
   5   1  11        9.19        8.09      9.53 o 
   6   1  11      215.33      259.07     26.65 o 
   7   1  11       99.56      119.58     22.14 o 
   8   1  11        8.24        0.42     11.58 o 
   9   1  11       15.45       14.49     14.83 o 
  10   1  11        0.98        5.71     13.93 o 
  11   1  11        4.86        1.50      8.26 o 
  12   1  11        0.04       -5.23     10.21 o 
  13   1  11        3.98        4.24     12.59 o 
 -13   2  11       11.83       -1.74     14.13 o 
 -12   2  11       35.67       36.21     13.02 o 
 -11   2  11        4.87        1.85      8.15 o 
 -10   2  11      192.70      212.76     24.31 o 
  -9   2  11        6.17       10.56      9.03 o 
  -8   2  11      158.97      164.31     17.28 o 
  -7   2  11      125.45      118.31     15.36 o 
  -6   2  11       20.51       22.35      8.23 o 
  -5   2  11      266.87      281.83     17.64 o 
  -4   2  11       83.67       74.86     11.06 o 
  -3   2  11       90.50       84.32      9.55 o 
  -2   2  11       78.75       77.17      9.13 o 
  -1   2  11      434.10      438.78     18.60 o 
   0   2  11        0.02       -1.57      4.28 o 
   1   2  11       62.36       63.60      9.38 o 
   2   2  11      125.60      131.04     15.10 o 
   3   2  11        1.61        1.68      5.05 o 
   4   2  11       64.67       62.90     10.45 o 
   5   2  11       52.55       48.03     11.63 o 
   6   2  11        9.18       15.84      9.53 o 
   7   2  11      182.39      237.70     22.54 o 
   8   2  11       16.83       12.78     10.54 o 
   9   2  11       55.64       66.62     16.93 o 
  10   2  11        2.25        4.92     11.40 o 
  11   2  11        2.34       -0.12     10.30 o 
  12   2  11        0.01       -2.31     11.13 o 
 -13   3  11        8.76       19.24     18.63 o 
 -12   3  11       16.91        5.88     14.00 o 
 -11   3  11        3.47       -7.93     16.80 o 
 -10   3  11        0.75       -4.86     11.04 o 
  -9   3  11       17.08       18.79     12.82 o 
  -8   3  11       87.61       96.18     18.51 o 
  -7   3  11        1.94        1.31      6.68 o 
  -6   3  11       29.66       18.73      7.99 o 
  -5   3  11      739.49      736.68     33.21 o 
  -4   3  11        0.44        2.58      5.60 o 
  -3   3  11       82.51       93.02     11.83 o 
  -2   3  11      120.94      113.64     12.28 o 
  -1   3  11      268.40      265.90     24.94 o 
   0   3  11        0.04        1.30      7.19 o 
   1   3  11      342.58      312.23     27.15 o 
   2   3  11      410.19      450.58     32.90 o 
   3   3  11       31.13       24.23      9.45 o 
   4   3  11        1.37        0.55      6.25 o 
   5   3  11        3.33        6.60      8.21 o 
   6   3  11        5.05       -1.27      9.74 o 
   7   3  11        0.04        1.18     10.72 o 
   8   3  11       71.79       84.59     26.40 o 
   9   3  11      225.58      343.25     54.70 o 
  10   3  11        3.64       -0.72      9.43 o 
  11   3  11       36.72       15.62     38.87 o 
  12   3  11       12.89        7.82     16.62 o 
 -12   4  11        0.28       -4.88     16.46 o 
 -11   4  11       19.19       19.70     17.05 o 
 -10   4  11       39.45       47.21     19.68 o 
  -9   4  11       26.63       38.00     18.44 o 
  -8   4  11       11.26       14.05     14.30 o 
  -7   4  11      119.73      127.42     24.16 o 
  -6   4  11       21.99       23.00     14.15 o 
  -5   4  11        0.57        0.27      9.30 o 
  -4   4  11       12.57        7.87      8.40 o 
  -3   4  11     1511.25     1656.58     60.74 o 
  -2   4  11      438.33      451.73     27.12 o 
  -1   4  11      770.76      773.30     53.43 o 
   0   4  11        0.01       -1.36      7.36 o 
   1   4  11      163.14      140.35     22.46 o 
   2   4  11        4.50        4.97      8.05 o 
   3   4  11        0.87        1.11      6.95 o 
   4   4  11       29.47       26.96     10.62 o 
   5   4  11       12.66        8.74      9.02 o 
   6   4  11       18.42       27.22     14.62 o 
   7   4  11       11.78       15.41     14.96 o 
   8   4  11       13.43       18.92     15.51 o 
   9   4  11        5.55        3.88      8.59 o 
  10   4  11       27.26       20.67     34.57 o 
  11   4  11        8.59       -0.49     13.97 o 
 -11   5  11       15.72        1.81     15.50 o 
 -10   5  11       10.93       12.39     14.39 o 
  -9   5  11        2.86       -4.39      8.60 o 
  -8   5  11       29.90       19.00     26.25 o 
  -7   5  11        0.14        7.39     13.29 o 
  -6   5  11       22.32       16.76     14.18 o 
  -5   5  11        3.45        4.12     12.07 o 
  -4   5  11      357.08      382.37     27.16 o 
  -3   5  11       28.47       30.97      9.44 o 
  -2   5  11      101.30       98.07     14.11 o 
  -1   5  11     1013.52     1115.47     42.47 o 
   0   5  11        0.92        2.87      7.26 o 
   1   5  11        5.02        5.16      9.36 o 
   2   5  11       38.32       27.69     13.92 o 
   3   5  11        1.67        2.19      7.64 o 
   4   5  11       38.61       48.07     14.34 o 
   5   5  11       35.92       37.42     13.67 o 
   6   5  11      106.19       94.97     23.64 o 
   7   5  11        0.38        0.56     12.99 o 
   8   5  11        0.00        1.08     11.97 o 
   9   5  11       58.41       93.67     33.67 o 
  10   5  11        1.28        6.28     16.05 o 
  11   5  11       56.33       65.18     38.66 o 
 -10   6  11        0.34        5.89     16.01 o 
  -9   6  11        0.06        1.00     13.36 o 
  -8   6  11        1.23        4.60     12.15 o 
  -7   6  11        8.88        2.92     13.09 o 
  -6   6  11       10.13        8.03     13.75 o 
  -5   6  11        1.63       -3.87     12.28 o 
  -4   6  11      107.27      125.14     19.79 o 
  -3   6  11      110.66      115.11     15.99 o 
  -2   6  11      251.15      283.51     21.33 o 
  -1   6  11      340.25      410.25     28.77 o 
   0   6  11       55.24       73.04     16.02 o 
   1   6  11        0.49        2.47      8.32 o 
   2   6  11       29.45       20.11     11.36 o 
   3   6  11        1.98        4.25      8.57 o 
   4   6  11        0.77       -0.38      9.08 o 
   5   6  11        0.53        1.15      9.63 o 
   6   6  11        0.40       -0.95     12.16 o 
   7   6  11        1.17      -11.35     11.35 o 
   8   6  11        6.00       -9.23     13.60 o 
   9   6  11        2.43       -0.48     15.46 o 
  10   6  11        7.55       16.01     20.46 o 
  -9   7  11        0.53       -1.43     17.27 o 
  -8   7  11        0.65       -0.97     14.02 o 
  -7   7  11        7.32       -0.13     13.23 o 
  -6   7  11        7.28        8.99     11.55 o 
  -5   7  11       32.85       23.26     29.93 o 
  -4   7  11       11.89        3.25     11.05 o 
  -3   7  11       40.51       42.66     12.65 o 
  -2   7  11        0.03        3.21      8.45 o 
  -1   7  11       52.48       48.22     15.14 o 
   0   7  11      137.33      155.96     21.37 o 
   1   7  11      135.85      149.97     21.79 o 
   2   7  11        0.11       -4.37     11.07 o 
   3   7  11       14.32        3.70      9.10 o 
   4   7  11        0.23       -1.24      6.95 o 
   5   7  11        3.18        8.17      9.66 o 
   6   7  11       21.45       10.30     19.29 o 
   7   7  11        0.03       -4.78     13.77 o 
   8   7  11        0.04       -9.18     15.97 o 
  -7   8  11        0.64        3.72     16.89 o 
  -6   8  11       11.23        4.02     15.01 o 
  -5   8  11       42.03        9.12     20.01 o 
  -4   8  11       17.19        6.35     12.22 o 
  -3   8  11        1.74       -3.21      9.01 o 
  -2   8  11       89.51       54.26     31.50 o 
  -1   8  11        2.72        3.33      9.12 o 
   0   8  11       26.12       11.58     11.17 o 
   1   8  11       81.14       16.44     21.82 o 
   2   8  11        5.97        7.44      8.41 o 
   3   8  11       12.94        6.31      8.87 o 
   4   8  11       17.89       10.44      9.92 o 
   5   8  11       20.25       19.85     12.34 o 
   6   8  11        0.53       -5.07     13.80 o 
  -4   9  11        0.09        4.95     16.76 o 
  -3   9  11        0.10       -1.02     16.03 o 
  -2   9  11        0.02        0.86     13.04 o 
  -1   9  11        0.53        1.44     12.78 o 
   0   9  11        3.12        2.90     14.95 o 
   1   9  11        0.44       -1.70     13.05 o 
   2   9  11       52.58       33.34     21.13 o 
   3   9  11        3.61        3.85     10.26 o 
 -13   0  12        5.86        6.46     22.85 o 
 -12   0  12        0.00        1.37     12.87 o 
 -11   0  12        2.91       -0.70     12.21 o 
 -10   0  12       49.46       84.30     23.52 o 
  -9   0  12       44.24       31.42     17.08 o 
  -8   0  12      119.35      109.06     23.05 o 
  -7   0  12       37.12       51.62     16.91 o 
  -6   0  12       29.29       15.56     11.04 o 
  -5   0  12       47.92       28.26     12.71 o 
  -4   0  12      349.36      331.78     27.32 o 
  -3   0  12       56.47       52.01     10.72 o 
  -2   0  12        0.03        1.82      5.49 o 
  -1   0  12       98.79      119.74     16.70 o 
   0   0  12       23.69       15.27     12.48 o 
   1   0  12      466.24      482.74     42.10 o 
   2   0  12       46.05       41.62     12.28 o 
   3   0  12      575.52      676.95     36.94 o 
   4   0  12       45.78       43.14     18.70 o 
   5   0  12      725.19      871.50     64.24 o 
   6   0  12       84.56       93.49     29.00 o 
   7   0  12      138.24      163.61     33.90 o 
   8   0  12       11.25       16.24     20.21 o 
   9   0  12       66.89       89.88     34.40 o 
  10   0  12       19.14       39.65     28.82 o 
  11   0  12        8.12       -4.31     19.53 o 
  12   0  12       33.02       79.98     38.16 o 
 -13   1  12        0.14        2.88     13.07 o 
 -12   1  12        3.83        5.16     11.90 o 
 -11   1  12       34.88       22.22      9.86 o 
 -10   1  12       34.57       26.22     12.74 o 
  -9   1  12       21.46       13.18     10.23 o 
  -8   1  12       23.77       21.21     10.15 o 
  -7   1  12        7.10        3.53      7.87 o 
  -6   1  12       13.25       11.96      7.43 o 
  -5   1  12        0.01        2.54      5.66 o 
  -4   1  12       11.89       14.31      6.87 o 
  -3   1  12       24.39       30.58      7.11 o 
  -2   1  12       11.65        9.22      5.49 o 
  -1   1  12       29.20       31.49      7.78 o 
   0   1  12      197.51      201.69     16.45 o 
   1   1  12       26.60       24.39      7.25 o 
   2   1  12       45.40       39.36      9.66 o 
   3   1  12      261.38      266.44     20.08 o 
   4   1  12      269.97      271.46     21.24 o 
   5   1  12        2.54        2.00      8.84 o 
   6   1  12      320.31      398.95     32.74 o 
   7   1  12      141.77      191.02     26.57 o 
   8   1  12       46.97       55.62     18.92 o 
   9   1  12        0.42       -2.90     13.22 o 
  10   1  12        0.26       -3.05     10.64 o 
  11   1  12       13.72       22.62     15.32 o 
  12   1  12        0.09        4.47     15.62 o 
 -13   2  12       15.21       21.34     16.01 o 
 -12   2  12        0.85        3.06     11.68 o 
 -11   2  12        3.46        1.08     10.06 o 
 -10   2  12       63.07       47.86     20.37 o 
  -9   2  12       66.02       66.37     14.58 o 
  -8   2  12       16.77        8.24      8.68 o 
  -7   2  12      154.44      147.67     16.24 o 
  -6   2  12      105.72      114.64     14.43 o 
  -5   2  12      200.34      188.52     15.54 o 
  -4   2  12        5.92       10.55      6.28 o 
  -3   2  12        2.92        1.53      4.99 o 
  -2   2  12      220.66      214.88     13.49 o 
  -1   2  12       57.85       42.30      8.75 o 
   0   2  12      274.78      272.23     16.12 o 
   1   2  12      923.96      999.68     29.08 o 
   2   2  12       64.19       67.04     12.76 o 
   3   2  12      203.17      199.28     15.84 o 
   4   2  12       33.97       29.35      8.67 o 
   5   2  12        6.34        3.61      7.65 o 
   6   2  12       17.76       11.96      9.56 o 
   7   2  12      498.09      676.28     52.20 o 
   8   2  12        0.76       -2.11      8.94 o 
   9   2  12       53.67       75.57     18.41 o 
  10   2  12       41.01       25.07     31.92 o 
  11   2  12        2.53       -1.03     10.37 o 
  12   2  12        0.29        4.39     15.24 o 
 -12   3  12        4.70        1.74     15.98 o 
 -11   3  12      112.11       47.66     74.10 o 
 -10   3  12       44.35       17.97     19.64 o 
  -9   3  12      139.11      117.98     46.74 o 
  -8   3  12        7.61        8.44     11.09 o 
  -7   3  12       21.08       22.66     11.60 o 
  -6   3  12       49.46       36.70     12.71 o 
  -5   3  12       10.51        1.32      8.47 o 
  -4   3  12        6.43        6.94      9.82 o 
  -3   3  12      190.06      217.24     19.38 o 
  -2   3  12       51.22       41.98     11.47 o 
  -1   3  12      720.30      775.01     41.58 o 
   0   3  12      506.04      562.76     36.07 o 
   1   3  12       94.89       99.84     18.81 o 
   2   3  12       59.94       49.99     14.83 o 
   3   3  12       74.22       80.11     15.10 o 
   4   3  12       21.00       15.42      9.18 o 
   5   3  12       22.17       24.32     11.07 o 
   6   3  12      149.62      162.60     26.45 o 
   7   3  12        1.44        1.31     12.13 o 
   8   3  12       34.52       60.22     21.36 o 
   9   3  12       86.73       40.12     48.84 o 
  10   3  12        2.85        3.89     13.66 o 
  11   3  12       29.26       23.21     25.66 o 
 -12   4  12        4.93       24.53     22.05 o 
 -11   4  12        0.12       -8.48     14.19 o 
 -10   4  12       30.75       52.23     21.30 o 
  -9   4  12       36.30       38.93     18.64 o 
  -8   4  12       21.51       13.94     14.84 o 
  -7   4  12       41.57       38.71     17.82 o 
  -6   4  12       56.33       56.66     18.67 o 
  -5   4  12        2.09        2.13     11.28 o 
  -4   4  12       14.42       11.38     11.67 o 
  -3   4  12        3.49        0.33      7.42 o 
  -2   4  12        0.45       -0.09      6.66 o 
  -1   4  12       57.74       61.76     16.87 o 
   0   4  12       65.20       78.04     18.32 o 
   1   4  12      204.83      198.29     24.36 o 
   2   4  12       97.09       84.02     19.67 o 
   3   4  12        0.81        0.78      7.46 o 
   4   4  12       16.15       18.78     10.61 o 
   5   4  12        2.26        1.92      8.04 o 
   6   4  12        0.75        5.84     11.60 o 
   7   4  12       21.25        6.17     12.93 o 
   8   4  12        3.14       -0.30     10.29 o 
   9   4  12        4.49        4.24     12.29 o 
  10   4  12        4.70       12.09     15.40 o 
  11   4  12        1.71        0.44     15.79 o 
 -11   5  12        0.17       -0.97     16.63 o 
 -10   5  12        7.62        7.29     16.74 o 
  -9   5  12        0.06       -3.84     12.55 o 
  -8   5  12       38.28       14.11     28.91 o 
  -7   5  12        0.13       -9.63     11.56 o 
  -6   5  12       11.53       11.08     13.36 o 
  -5   5  12        0.00       -5.16     10.76 o 
  -4   5  12        5.90       -1.50     11.60 o 
  -3   5  12        3.99        1.21      8.69 o 
  -2   5  12        2.71        0.90      8.14 o 
  -1   5  12       25.22       32.51     14.05 o 
   0   5  12        3.53        8.02     10.45 o 
   1   5  12        1.44        2.52     10.27 o 
   2   5  12        0.54       -1.39      9.71 o 
   3   5  12       16.53       14.27     10.37 o 
   4   5  12        1.41       -2.57      7.75 o 
   5   5  12        5.33        2.28      9.48 o 
   6   5  12        3.53        6.45     13.66 o 
   7   5  12       12.30        5.91      8.28 o 
   8   5  12        2.86       -0.07     12.00 o 
   9   5  12        7.27        5.92     14.22 o 
  10   5  12        2.78        2.36     16.62 o 
 -10   6  12        2.73        0.43     17.26 o 
  -9   6  12        4.38       -1.41     14.45 o 
  -8   6  12       19.43        9.96     14.57 o 
  -7   6  12        3.38       -0.37     12.36 o 
  -6   6  12        0.21        3.60     11.23 o 
  -5   6  12        3.73        4.40     14.87 o 
  -4   6  12        5.54       14.35     14.41 o 
  -3   6  12       42.09       42.05     14.55 o 
  -2   6  12      318.51      346.03     24.13 o 
  -1   6  12       17.56       23.60     11.60 o 
   0   6  12      102.74       95.65     18.55 o 
   1   6  12       61.52       87.86     22.22 o 
   2   6  12        6.87        2.73     11.52 o 
   3   6  12       12.49       14.70     11.20 o 
   4   6  12        0.40       -1.48      9.64 o 
   5   6  12        0.93        3.43      9.23 o 
   6   6  12        0.71       -1.18      8.61 o 
   7   6  12        6.79        7.80     10.34 o 
   8   6  12        6.54        9.55     17.25 o 
   9   6  12        3.38        5.75     19.02 o 
  -8   7  12       32.57       22.03     19.73 o 
  -7   7  12       46.12       21.15     36.23 o 
  -6   7  12        5.38       -3.08     13.55 o 
  -5   7  12       21.91        2.67     17.60 o 
  -4   7  12        0.70       -0.25     10.25 o 
  -3   7  12       33.45       16.81     12.32 o 
  -2   7  12        2.81        1.71      9.65 o 
  -1   7  12        2.93       10.76     11.56 o 
   0   7  12       12.05       14.11     11.57 o 
   1   7  12        0.43       -5.02     10.84 o 
   2   7  12       80.14       53.12     40.90 o 
   3   7  12       11.11        5.01      8.08 o 
   4   7  12        4.32        1.93      9.42 o 
   5   7  12       17.87        6.54     10.82 o 
   6   7  12       20.48        4.42     13.89 o 
   7   7  12       41.55       20.29     38.25 o 
  -6   8  12       19.45        8.24     18.84 o 
  -5   8  12        6.94       13.08     16.23 o 
  -4   8  12        0.31      -13.18     13.18 o 
  -3   8  12       10.64        9.90     12.93 o 
  -2   8  12       62.67       33.95     25.40 o 
  -1   8  12       12.51        7.13      9.92 o 
   0   8  12       16.88        8.44     10.96 o 
   1   8  12       24.62        6.63     14.25 o 
   2   8  12       92.99       55.57     24.51 o 
   3   8  12        2.27        3.00      9.03 o 
   4   8  12       13.21        5.51     11.95 o 
   5   8  12       39.11       25.28     46.86 o 
  -2   9  12        4.73        4.89     17.32 o 
  -1   9  12        1.41       -0.47     14.35 o 
   0   9  12       27.27       20.05     15.55 o 
   1   9  12        0.48        9.45     19.61 o 
 -12   1  13        2.62        0.64     11.73 o 
 -11   1  13        0.95       -6.45      9.79 o 
 -10   1  13       18.56       12.67     11.29 o 
  -9   1  13        6.14        0.47      9.83 o 
  -8   1  13       25.75       16.80     10.47 o 
  -7   1  13        2.16        2.24      7.86 o 
  -6   1  13        1.43       -1.17      7.10 o 
  -5   1  13       11.94        7.23      7.12 o 
  -4   1  13       30.17       22.94      8.51 o 
  -3   1  13        1.76        1.67      5.71 o 
  -2   1  13      143.44      149.17     12.43 o 
  -1   1  13       11.43        7.08      5.57 o 
   0   1  13       46.30       49.27      9.55 o 
   1   1  13        1.09        0.63      4.95 o 
   2   1  13      140.84      143.94     12.33 o 
   3   1  13       23.77       18.64      7.59 o 
   4   1  13       77.38       83.65     15.31 o 
   5   1  13        7.38       12.56     11.27 o 
   6   1  13      139.61      184.33     25.19 o 
   7   1  13      100.96      139.81     26.17 o 
   8   1  13       61.15       70.22     22.43 o 
   9   1  13       42.48       65.47     18.65 o 
  10   1  13        3.07        3.33     12.91 o 
  11   1  13        0.96       -1.20     14.89 o 
 -12   2  13        0.50       -1.85     14.68 o 
 -11   2  13        3.30       -5.02     11.78 o 
 -10   2  13        3.45        1.47     10.43 o 
  -9   2  13        0.64        0.55      9.55 o 
  -8   2  13       10.87       16.66     10.12 o 
  -7   2  13      158.80      164.15     17.61 o 
  -6   2  13        6.93        5.76      8.15 o 
  -5   2  13      120.85      118.95     14.44 o 
  -4   2  13       26.80       20.79      8.35 o 
  -3   2  13        4.21        5.39      6.13 o 
  -2   2  13      398.51      404.71     18.26 o 
  -1   2  13       65.63       77.01     10.73 o 
   0   2  13       27.61       26.33      9.52 o 
   1   2  13        0.91       -2.86      7.18 o 
   2   2  13      343.37      402.28     32.09 o 
   3   2  13       22.20       20.34     10.12 o 
   4   2  13       20.90       24.92     10.55 o 
   5   2  13      157.26      201.49     26.73 o 
   6   2  13        0.60       -2.93     10.29 o 
   7   2  13       12.30        7.25     12.38 o 
   8   2  13       94.03       39.16     31.07 o 
   9   2  13       35.37       12.21     25.73 o 
  10   2  13       17.55       13.58     14.20 o 
  11   2  13        6.48        2.52     15.31 o 
 -12   3  13       17.90       14.19     17.96 o 
 -11   3  13       18.47        5.36     15.73 o 
 -10   3  13       61.09       22.67     30.20 o 
  -9   3  13        4.98        2.51      9.86 o 
  -8   3  13        1.60        2.62     13.24 o 
  -7   3  13       82.50       72.79     22.31 o 
  -6   3  13        1.28       -3.36      9.28 o 
  -5   3  13       28.14       15.92     13.69 o 
  -4   3  13        0.41       -2.21      8.59 o 
  -3   3  13      145.16      183.34     24.84 o 
  -2   3  13       13.37        8.97      8.29 o 
  -1   3  13      269.39      277.72     27.32 o 
   0   3  13      272.50      271.16     27.67 o 
   1   3  13       81.87       81.27     19.03 o 
   2   3  13       12.03       19.50     11.65 o 
   3   3  13       47.56       54.40     13.53 o 
   4   3  13        0.69       -1.52      7.13 o 
   5   3  13       92.26       94.86     18.21 o 
   6   3  13        4.08       11.67     12.62 o 
   7   3  13      126.49      169.29     40.33 o 
   8   3  13       25.06       -0.25      8.08 o 
   9   3  13        0.33       -9.22     10.19 o 
  10   3  13      145.93       81.96    108.49 o 
  11   3  13        0.44       -2.67     16.25 o 
 -11   4  13        0.00       -1.66     16.20 o 
 -10   4  13       26.26        9.81     14.43 o 
  -9   4  13       61.95       19.78     40.34 o 
  -8   4  13       27.07        9.14     11.22 o 
  -7   4  13        1.86       -2.34     12.91 o 
  -6   4  13       23.82       25.32     15.53 o 
  -5   4  13        6.40       11.23     12.81 o 
  -4   4  13        4.75       11.77     12.30 o 
  -3   4  13       15.81       14.61      9.87 o 
  -2   4  13      141.76      141.95     23.02 o 
  -1   4  13       11.61       10.97     10.77 o 
   0   4  13       28.19       32.73     14.16 o 
   1   4  13      189.30      255.90     28.92 o 
   2   4  13       10.15       10.38     11.80 o 
   3   4  13       13.16       24.56     11.37 o 
   4   4  13       96.05       88.17     18.37 o 
   5   4  13        2.90        0.55      9.64 o 
   6   4  13       29.38       27.93     16.23 o 
   7   4  13       52.33       -5.23      7.31 o 
   8   4  13       70.37       -1.22      9.01 o 
   9   4  13       50.34       12.62     39.45 o 
  10   4  13       41.06       20.35     41.14 o 
 -10   5  13        5.08        1.78     17.43 o 
  -9   5  13        2.97        2.01     15.64 o 
  -8   5  13        3.45       -1.03     14.15 o 
  -7   5  13        2.87        5.11     13.45 o 
  -6   5  13       31.39       37.36     19.29 o 
  -5   5  13       28.76       25.73     15.07 o 
  -4   5  13       22.09       19.56     15.59 o 
  -3   5  13       73.40       58.73     15.09 o 
  -2   5  13       23.85       13.89     10.57 o 
  -1   5  13        0.23        2.92     11.30 o 
   0   5  13        1.46       -1.12     10.52 o 
   1   5  13        0.00       -4.75      9.37 o 
   2   5  13       40.01       48.51     21.58 o 
   3   5  13       17.40       16.82     11.55 o 
   4   5  13        8.92        2.45      9.95 o 
   5   5  13       10.66       -2.92      8.89 o 
   6   5  13       44.84        5.99      6.46 o 
   7   5  13        3.27        1.58      9.56 o 
   8   5  13       13.42        7.37     11.83 o 
   9   5  13        6.27       -2.25     14.93 o 
  -9   6  13        3.21       -3.29     17.66 o 
  -8   6  13        2.64        0.90     15.43 o 
  -7   6  13       16.59        7.22     14.53 o 
  -6   6  13        1.55        9.12     13.04 o 
  -5   6  13        0.31       -0.75      9.11 o 
  -4   6  13       30.13       13.81     28.06 o 
  -3   6  13        6.16       10.08     11.91 o 
  -2   6  13        0.71        1.09     12.36 o 
  -1   6  13        1.09       -4.48     11.67 o 
   0   6  13        4.60       14.05     14.35 o 
   1   6  13       18.21       20.82     15.23 o 
   2   6  13       17.59       22.68     22.73 o 
   3   6  13        9.48        8.53     11.73 o 
   4   6  13        1.88       -2.78      7.74 o 
   5   6  13       30.39       25.07     11.94 o 
   6   6  13       21.22        3.57     11.73 o 
   7   6  13        0.07        0.08     12.50 o 
   8   6  13       30.59       29.47     28.88 o 
  -7   7  13        1.72       -0.56     16.12 o 
  -6   7  13        2.42       10.41     16.76 o 
  -5   7  13       17.21        5.13     14.76 o 
  -4   7  13        0.20        1.61     14.13 o 
  -3   7  13        2.54        5.05     11.42 o 
  -2   7  13       30.46       11.29     12.24 o 
  -1   7  13        3.97       -0.85      8.42 o 
   0   7  13        7.34       -1.65     18.59 o 
   1   7  13        5.61       -4.57      9.83 o 
   2   7  13        1.27        9.45      8.78 o 
   3   7  13        6.49        9.55      9.48 o 
   4   7  13        6.70       -0.27      8.90 o 
   5   7  13        6.07        5.61     11.83 o 
   6   7  13        0.65      -10.59     12.74 o 
  -5   8  13        4.67        4.08     17.63 o 
  -4   8  13        9.10        1.45     17.43 o 
  -3   8  13        8.00        7.48     17.22 o 
  -2   8  13        0.39       12.97     13.68 o 
  -1   8  13        2.99       12.14     12.16 o 
   0   8  13        0.06        3.24     12.96 o 
   1   8  13       19.60        6.20     13.38 o 
   2   8  13        7.84        8.38     11.86 o 
   3   8  13       55.26       29.06     26.68 o 
   4   8  13        4.35        2.15     12.37 o 
 -12   0  14        1.62        9.66     22.24 o 
 -11   0  14       49.47       42.37     23.37 o 
 -10   0  14        2.09       13.34     17.43 o 
  -9   0  14        8.49       -5.30     14.36 o 
  -8   0  14        4.52        1.96     13.61 o 
  -7   0  14       57.11       52.79     18.75 o 
  -6   0  14        6.96        4.09     11.03 o 
  -5   0  14        3.69       -1.90      9.49 o 
  -4   0  14       17.79       14.50     11.92 o 
  -3   0  14       98.58      114.14     19.50 o 
  -2   0  14      334.62      351.86     29.54 o 
  -1   0  14      198.40      253.16     20.25 o 
   0   0  14       12.23       19.18     15.74 o 
   1   0  14       49.39       39.05     18.63 o 
   2   0  14        9.15        1.79      9.06 o 
   3   0  14       24.49       23.54     13.01 o 
   4   0  14        0.05        1.24     16.25 o 
   5   0  14      596.27      743.09     64.96 o 
   6   0  14      240.54      328.17     47.27 o 
   7   0  14       14.29        3.34     18.02 o 
   8   0  14        3.27        6.67     25.93 o 
   9   0  14        6.15        9.96     26.56 o 
  10   0  14        7.85       19.98     29.46 o 
  11   0  14        0.14       -5.72     30.67 o 
 -12   1  14       12.40       10.62     14.60 o 
 -11   1  14       35.04       35.66     15.01 o 
 -10   1  14       73.02       41.89     18.83 o 
  -9   1  14       59.20       67.62     15.80 o 
  -8   1  14       26.37       27.86     12.20 o 
  -7   1  14       56.58       54.86     13.77 o 
  -6   1  14       18.19       28.14     10.25 o 
  -5   1  14        1.06        0.26      7.48 o 
  -4   1  14      104.33       99.89     14.47 o 
  -3   1  14      109.57      103.02     13.97 o 
  -2   1  14       79.56       82.54     11.13 o 
  -1   1  14      224.72      222.40     15.11 o 
   0   1  14      379.05      452.90     22.74 o 
   1   1  14       59.23       62.45     11.09 o 
   2   1  14        6.29        9.29      6.10 o 
   3   1  14       95.15      113.55     14.50 o 
   4   1  14      109.67      125.76     16.24 o 
   5   1  14        1.62        4.97      8.88 o 
   6   1  14      176.14      191.92     22.20 o 
   7   1  14        3.01        3.89     11.00 o 
   8   1  14        8.48       -0.51      6.52 o 
   9   1  14       10.03        2.29      9.68 o 
  10   1  14       19.35       14.07     15.63 o 
  11   1  14       22.48       31.92     20.19 o 
 -11   2  14       10.17        6.34     14.84 o 
 -10   2  14        3.33        3.57     11.73 o 
  -9   2  14       46.79       17.39     14.74 o 
  -8   2  14        0.03        0.90     11.16 o 
  -7   2  14        0.58       -0.99     10.08 o 
  -6   2  14        0.00       -2.12      9.36 o 
  -5   2  14       54.97       52.66     14.73 o 
  -4   2  14       70.22       74.74     15.49 o 
  -3   2  14        4.01        1.54      7.82 o 
  -2   2  14       91.73       88.05     15.80 o 
  -1   2  14        8.99        4.32      8.10 o 
   0   2  14        4.12       12.11     10.81 o 
   1   2  14       78.74       72.36     18.73 o 
   2   2  14       54.17       61.85     25.82 o 
   3   2  14       42.48       43.58     13.21 o 
   4   2  14        7.40        6.07      9.19 o 
   5   2  14       31.72       32.16     16.03 o 
   6   2  14      126.88      158.48     26.73 o 
   7   2  14       56.02       33.20     56.17 o 
   8   2  14        9.06        7.95      8.49 o 
   9   2  14        6.39       -0.31     10.28 o 
  10   2  14       11.15       13.29     19.02 o 
 -11   3  14        0.04        8.28     18.25 o 
 -10   3  14        3.76       13.47     18.17 o 
  -9   3  14        0.01        7.99     13.08 o 
  -8   3  14       17.65        4.11      9.10 o 
  -7   3  14       46.68       25.52     16.28 o 
  -6   3  14        0.00       -4.81     11.86 o 
  -5   3  14       28.82       36.22     16.42 o 
  -4   3  14       17.29       22.52     13.90 o 
  -3   3  14       24.23       14.30     12.65 o 
  -2   3  14       29.44       28.00     11.13 o 
  -1   3  14       94.98      125.90     21.95 o 
   0   3  14        2.17        8.14     10.35 o 
   1   3  14       20.58       18.13     12.09 o 
   2   3  14       41.75       31.20     14.35 o 
   3   3  14       23.22       31.67     12.23 o 
   4   3  14       22.50       31.99     12.70 o 
   5   3  14        8.74       14.80     11.58 o 
   6   3  14       60.91       56.55     20.28 o 
   7   3  14       49.48        0.28      7.94 o 
   8   3  14        7.78       -2.04      9.56 o 
   9   3  14       19.84       -0.34     10.60 o 
  10   3  14        4.06       -0.93     16.14 o 
 -10   4  14       13.96        3.64     15.98 o 
  -9   4  14       22.61        8.94     14.08 o 
  -8   4  14       24.61       16.21     18.88 o 
  -7   4  14        6.12        7.89     12.98 o 
  -6   4  14        0.90        0.06     12.59 o 
  -5   4  14       35.74       42.23     18.47 o 
  -4   4  14       38.31       47.30     18.79 o 
  -3   4  14       14.95       12.07     13.29 o 
  -2   4  14       63.76       63.85     15.42 o 
  -1   4  14        9.23        6.59     11.18 o 
   0   4  14        0.47        0.03     11.02 o 
   1   4  14       40.07       29.75     15.57 o 
   2   4  14       13.43       11.28     12.83 o 
   3   4  14       20.52       24.27     12.37 o 
   4   4  14        1.14        3.45      9.43 o 
   5   4  14        0.33        2.44     11.55 o 
   6   4  14       51.84        6.55      7.55 o 
   7   4  14       15.83        0.40      9.66 o 
   8   4  14       14.61        3.70     11.54 o 
   9   4  14       50.76       26.54     51.70 o 
  -9   5  14       43.61       37.41     21.37 o 
  -8   5  14        0.02        2.36     15.28 o 
  -7   5  14        3.86        0.28     14.21 o 
  -6   5  14        0.17       -1.70     12.31 o 
  -5   5  14        2.53        9.77     10.48 o 
  -4   5  14        1.02        6.21     13.13 o 
  -3   5  14       39.83       24.11     15.42 o 
  -2   5  14       21.33       22.65     12.50 o 
  -1   5  14       41.48       47.18     17.81 o 
   0   5  14        9.41       13.08     15.20 o 
   1   5  14        2.24        8.67     13.24 o 
   2   5  14       31.15       48.10     27.70 o 
   3   5  14        6.39        3.70     10.13 o 
   4   5  14        2.73       -0.06      7.13 o 
   5   5  14        3.38       -1.05      5.96 o 
   6   5  14       14.39        5.40     10.13 o 
   7   5  14        3.49        3.99     13.14 o 
   8   5  14       55.35        3.87     12.63 o 
  -8   6  14        2.14        7.81     16.96 o 
  -7   6  14        4.41        1.24     15.66 o 
  -6   6  14       15.64        6.82     14.66 o 
  -5   6  14        2.13        4.39     13.17 o 
  -4   6  14       30.10        5.50     12.90 o 
  -3   6  14        9.54       -1.80      9.30 o 
  -2   6  14        1.00        4.43      8.42 o 
  -1   6  14        8.67        6.08      9.12 o 
   0   6  14       13.42        4.13     15.99 o 
   1   6  14       30.07       12.21     13.85 o 
   2   6  14        7.14       -7.57     18.10 o 
   3   6  14        5.92        3.98      7.97 o 
   4   6  14        0.25       -5.13      8.76 o 
   5   6  14        4.14        8.45      9.87 o 
   6   6  14       23.26        7.54     25.98 o 
   7   6  14       41.66       23.30     31.34 o 
  -6   7  14        2.54        4.51     17.53 o 
  -5   7  14        1.63       -9.00     14.26 o 
  -4   7  14        0.38        2.16     15.20 o 
  -3   7  14       42.47       19.36     28.12 o 
  -2   7  14        1.72       -9.26      9.78 o 
  -1   7  14        1.67       -0.66     10.73 o 
   0   7  14       32.76       14.88     24.63 o 
   1   7  14       52.15       19.02     28.14 o 
   2   7  14       30.78       32.90     16.86 o 
   3   7  14       44.64       22.10     21.21 o 
   4   7  14        0.02       -1.46     11.40 o 
   5   7  14        1.12        2.68     12.15 o 
  -2   8  14        4.56        0.03     13.98 o 
  -1   8  14        1.60      -10.29     14.08 o 
   0   8  14       28.68        9.60     30.64 o 
   1   8  14        3.42       -4.15     15.47 o 
 -11   1  15        6.33       11.02     17.63 o 
 -10   1  15        8.86       20.56     17.53 o 
  -9   1  15        0.80        3.90     12.33 o 
  -8   1  15       13.81       25.10     12.90 o 
  -7   1  15      120.76      139.08     18.80 o 
  -6   1  15       13.18        6.79      9.59 o 
  -5   1  15       39.73       38.85     11.93 o 
  -4   1  15        4.79        4.72      7.91 o 
  -3   1  15        6.45        2.16      7.80 o 
  -2   1  15       96.37       92.00     14.03 o 
  -1   1  15      247.19      271.70     17.45 o 
   0   1  15        2.39        1.01      6.66 o 
   1   1  15        1.54       -0.91      6.47 o 
   2   1  15       24.73       22.09      8.11 o 
   3   1  15       11.19       13.76      8.79 o 
   4   1  15        0.01        0.97      7.64 o 
   5   1  15       67.77       83.00     17.72 o 
   6   1  15        5.85        2.95     11.25 o 
   7   1  15       15.24       -0.37     14.04 o 
   8   1  15        2.13        6.10     10.15 o 
   9   1  15        2.82       -2.96     11.16 o 
  10   1  15       25.92       28.20     27.12 o 
 -10   2  15       13.80        9.16     16.72 o 
  -9   2  15       38.42       29.36     26.98 o 
  -8   2  15        0.43       -1.77      9.68 o 
  -7   2  15       31.69       22.87     16.97 o 
  -6   2  15       12.95       11.09     14.43 o 
  -5   2  15        7.40        7.04     12.96 o 
  -4   2  15        2.29       -4.26     10.46 o 
  -3   2  15        2.52       -6.41     10.69 o 
  -2   2  15       34.18       44.20     16.82 o 
  -1   2  15        6.29        2.68      8.51 o 
   0   2  15       10.08        3.05     10.50 o 
   1   2  15        0.31        6.69     11.13 o 
   2   2  15       25.54       24.35     11.78 o 
   3   2  15        9.25        4.49      8.88 o 
   4   2  15        0.82       -0.74      8.34 o 
   5   2  15        0.19        7.41     13.21 o 
   6   2  15       31.02       16.21     16.50 o 
   7   2  15        0.08        0.71     10.51 o 
   8   2  15        0.15        6.91     12.62 o 
   9   2  15       39.33       19.91     25.14 o 
 -10   3  15        1.86        7.34     17.64 o 
  -9   3  15        1.92        1.51     14.12 o 
  -8   3  15       57.06       18.49     25.22 o 
  -7   3  15       24.35        8.50     10.10 o 
  -6   3  15        4.67        2.71     13.68 o 
  -5   3  15        1.18        2.20     12.87 o 
  -4   3  15        0.97       -0.73     12.73 o 
  -3   3  15        1.08        2.10     11.18 o 
  -2   3  15       50.25       47.94     17.73 o 
  -1   3  15       29.89       38.62     12.58 o 
   0   3  15      128.48      156.40     25.18 o 
   1   3  15       54.34       67.26     19.96 o 
   2   3  15        8.26        4.19     10.10 o 
   3   3  15        0.01        1.52      9.26 o 
   4   3  15       10.82        7.15      9.95 o 
   5   3  15        0.56       -1.60     13.36 o 
   6   3  15       31.10        3.21      6.86 o 
   7   3  15        2.37        1.13      9.36 o 
   8   3  15       37.38       12.53     12.18 o 
   9   3  15       27.60       -2.40     11.47 o 
  -9   4  15       15.05       22.76     18.59 o 
  -8   4  15        1.53       -2.30     13.25 o 
  -7   4  15       19.94        5.33     13.15 o 
  -6   4  15        6.85        4.02     10.99 o 
  -5   4  15       38.68        8.76     29.63 o 
  -4   4  15       15.92        1.95     12.70 o 
  -3   4  15        0.04      -10.82     10.82 o 
  -2   4  15       49.33       56.91     19.76 o 
  -1   4  15        5.88       10.47     10.55 o 
   0   4  15       51.32       60.00     20.13 o 
   1   4  15        1.76        0.51     12.26 o 
   2   4  15        0.12       -6.40     18.08 o 
   3   4  15       24.08       18.86     12.50 o 
   4   4  15        0.00       -4.88      7.39 o 
   5   4  15        8.61        3.81      5.64 o 
   6   4  15       73.08        3.45     10.61 o 
   7   4  15       10.62        5.80     11.54 o 
   8   4  15        1.51        0.65     12.06 o 
  -8   5  15        1.76       -5.23     13.78 o 
  -7   5  15        0.22       -0.11     15.46 o 
  -6   5  15       18.20       18.75     14.94 o 
  -5   5  15        4.79        7.38     12.89 o 
  -4   5  15       11.22       17.38     11.85 o 
  -3   5  15       21.93       -7.67      7.67 o 
  -2   5  15       79.98       20.07     62.76 o 
  -1   5  15       39.09       18.25     14.19 o 
   0   5  15       70.34       79.03     22.96 o 
   1   5  15       81.14      120.02     27.06 o 
   2   5  15        7.55        0.52      5.28 o 
   3   5  15        3.92        2.44      6.85 o 
   4   5  15        8.42        2.99      7.14 o 
   5   5  15        0.27        0.35      7.53 o 
   6   5  15        3.49       14.74     13.82 o 
   7   5  15        6.49        1.68     13.59 o 
  -7   6  15        1.28       -3.29     16.52 o 
  -6   6  15        0.81       -1.45     15.22 o 
  -5   6  15        0.07      -11.08     14.00 o 
  -4   6  15        1.19       -0.71     13.51 o 
  -3   6  15        0.22        1.23     11.85 o 
  -2   6  15       11.27       14.97     15.33 o 
  -1   6  15        0.06       -2.83     10.96 o 
   0   6  15        0.18       -2.39     12.25 o 
   1   6  15       13.38       12.01     13.74 o 
   2   6  15       36.46       10.48     25.93 o 
   3   6  15        0.14        0.21      8.64 o 
   4   6  15        2.05       -1.17      9.01 o 
   5   6  15        8.19        2.44     10.23 o 
   6   6  15        5.91        2.07     11.12 o 
  -4   7  15       10.70       -6.12     16.00 o 
  -3   7  15        1.39        9.25     16.88 o 
  -2   7  15        1.06       -1.22     15.25 o 
  -1   7  15       32.87       27.36     15.35 o 
   0   7  15       50.01       15.76     25.31 o 
   1   7  15        4.14       -8.94     13.72 o 
   2   7  15       33.91       30.61     17.16 o 
   3   7  15        0.52       -0.28     14.67 o 
 -10   0  16       54.33       47.97     27.20 o 
  -9   0  16        0.00        0.84     19.39 o 
  -8   0  16       90.32      125.92     29.48 o 
  -7   0  16        2.42       11.29     16.72 o 
  -6   0  16        4.03       -3.72     14.75 o 
  -5   0  16        4.16        6.54     13.88 o 
  -4   0  16      334.09      375.45     62.55 o 
  -3   0  16        3.53       -1.60     11.63 o 
  -2   0  16      273.51      375.46     34.21 o 
  -1   0  16      182.09      195.60     26.58 o 
   0   0  16      171.63      224.81     22.41 o 
   1   0  16       94.94       97.56     21.27 o 
   2   0  16       35.14       44.22     16.91 o 
   3   0  16        0.62       -6.17     11.31 o 
   4   0  16       73.86      103.52     34.95 o 
   5   0  16        0.06        8.73     21.46 o 
   6   0  16        2.20        2.88     20.89 o 
   7   0  16        0.50        3.39     22.91 o 
   8   0  16        6.57       15.30     24.07 o 
   9   0  16       48.06       92.40     45.12 o 
 -10   1  16        4.01       -3.25     16.36 o 
  -9   1  16        7.70       11.54     15.33 o 
  -8   1  16        0.08       -2.29     14.33 o 
  -7   1  16       29.84       31.01     15.92 o 
  -6   1  16       25.38       23.96     14.84 o 
  -5   1  16       11.02        7.79     12.31 o 
  -4   1  16        6.55       10.48     11.53 o 
  -3   1  16      116.20      136.86     20.64 o 
  -2   1  16      116.42      118.14     19.23 o 
  -1   1  16       81.72       99.49     17.78 o 
   0   1  16      126.26      150.39     24.16 o 
   1   1  16        5.67        5.35     11.48 o 
   2   1  16       12.48       22.94     11.82 o 
   3   1  16        0.95       -1.20      9.40 o 
   4   1  16        0.39        8.15     13.28 o 
   5   1  16       72.34       75.06     22.08 o 
   6   1  16       22.63        0.72      9.46 o 
   7   1  16        1.63        0.86      9.87 o 
   8   1  16       41.75       11.08     44.42 o 
   9   1  16        9.85        7.84     14.85 o 
 -10   2  16       32.70       -8.25     29.27 o 
  -9   2  16       38.64        5.21     16.95 o 
  -8   2  16       23.66        3.26     14.16 o 
  -7   2  16        4.98        7.88     12.65 o 
  -6   2  16        0.80        1.50     13.16 o 
  -5   2  16        7.58        9.19     15.05 o 
  -4   2  16        0.03        6.12     12.56 o 
  -3   2  16       24.93       35.15     18.04 o 
  -2   2  16      127.21      139.60     26.48 o 
  -1   2  16        0.03       -4.64     10.37 o 
   0   2  16       25.59       15.84     14.38 o 
   1   2  16       41.53       47.59     17.77 o 
   2   2  16        3.31       -0.60     10.05 o 
   3   2  16        2.83        5.29     10.60 o 
   4   2  16       11.26       15.10     12.72 o 
   5   2  16        2.15        8.26     12.54 o 
   6   2  16        5.46        1.20     10.46 o 
   7   2  16        4.92        5.49     12.73 o 
   8   2  16        0.71      -11.48     12.09 o 
  -9   3  16        0.01        0.67     15.70 o 
  -8   3  16        8.98        4.36     15.57 o 
  -7   3  16        1.72        7.43     13.51 o 
  -6   3  16        0.23       -2.51     10.51 o 
  -5   3  16       44.01       23.45     31.72 o 
  -4   3  16        0.70       -5.80     12.94 o 
  -3   3  16        7.85        5.51     13.45 o 
  -2   3  16        0.89        6.31     13.63 o 
  -1   3  16       16.34       18.94     15.50 o 
   0   3  16      132.42      156.62     27.23 o 
   1   3  16       15.81       13.04     15.21 o 
   2   3  16        5.63        1.23      9.99 o 
   3   3  16        3.30       -6.57      9.61 o 
   4   3  16        0.05       -1.84      9.15 o 
   5   3  16        5.18        5.06      7.29 o 
   6   3  16        0.87        4.35     10.60 o 
   7   3  16        3.35        0.04     10.58 o 
   8   3  16        0.29        2.06     12.63 o 
  -8   4  16        5.78       19.48     25.54 o 
  -7   4  16        1.69       -2.86     14.60 o 
  -6   4  16        7.40        0.12     12.46 o 
  -5   4  16        0.00        7.02     12.81 o 
  -4   4  16       16.44        2.64     10.78 o 
  -3   4  16        1.06        8.21      9.55 o 
  -2   4  16       18.76        2.90      9.86 o 
  -1   4  16        8.83        9.50     11.50 o 
   0   4  16        0.01        6.60     14.28 o 
   1   4  16        2.16       -0.56     14.06 o 
   2   4  16       17.38       10.93      7.12 o 
   3   4  16        4.52        0.40      5.95 o 
   4   4  16        0.57        0.21      7.93 o 
   5   4  16        0.22       11.25      9.90 o 
   6   4  16        0.24       17.21     14.79 o 
   7   4  16        0.17        2.55     11.74 o 
  -7   5  16        0.08       -2.68     14.88 o 
  -6   5  16        1.00        7.21     16.85 o 
  -5   5  16        3.81       -0.37     12.52 o 
  -4   5  16       16.03       10.04     14.15 o 
  -3   5  16       33.13       21.39     21.27 o 
  -2   5  16        0.14       -6.67      9.94 o 
  -1   5  16        0.16       -3.71      9.57 o 
   0   5  16        0.83       -4.30     13.48 o 
   1   5  16        9.43        8.80     16.97 o 
   2   5  16       10.14       -3.61      8.22 o 
   3   5  16       16.72        5.73      7.85 o 
   4   5  16        2.11       -3.13      9.13 o 
   5   5  16        8.45        1.72      9.94 o 
   6   5  16        5.32        7.43     12.34 o 
  -5   6  16        7.28       11.68     18.90 o 
  -4   6  16        1.02       -5.86     15.60 o 
  -3   6  16        9.34        7.10     17.01 o 
  -2   6  16        8.18        4.84     15.00 o 
  -1   6  16       10.31        1.63     12.96 o 
   0   6  16        6.93       13.59     16.47 o 
   1   6  16      107.50      165.33     33.42 o 
   2   6  16        4.99       -0.39      9.95 o 
   3   6  16       49.80       12.36     21.61 o 
   4   6  16        0.32        1.58      9.12 o 
  -9   1  17        2.39       -2.06     18.82 o 
  -8   1  17        0.00       -6.85     18.96 o 
  -7   1  17       21.64       34.26     21.25 o 
  -6   1  17        9.39        7.63     16.51 o 
  -5   1  17        8.82       17.26     17.64 o 
  -4   1  17        0.00        4.85     14.91 o 
  -3   1  17        1.03       -1.24     12.71 o 
  -2   1  17        2.77       -7.23     11.30 o 
  -1   1  17      106.72      133.89     26.85 o 
   0   1  17        4.16        6.24     13.47 o 
   1   1  17       12.73       13.99     12.42 o 
   2   1  17       15.28       18.18     13.02 o 
   3   1  17        8.49        6.15     11.81 o 
   4   1  17        0.14       -1.54     15.22 o 
   5   1  17        1.89       -0.94     14.30 o 
   6   1  17        6.24        0.85     10.83 o 
   7   1  17        3.25        2.34     12.76 o 
   8   1  17        8.52       -0.16     12.95 o 
  -8   2  17       11.22       14.72     20.60 o 
  -7   2  17       14.65       21.16     21.09 o 
  -6   2  17        0.81      -10.56     15.52 o 
  -5   2  17        6.08        9.55     16.90 o 
  -4   2  17        0.96       -0.18     14.01 o 
  -3   2  17        1.98        2.46     13.53 o 
  -2   2  17       21.00       26.28     17.23 o 
  -1   2  17      150.74      170.22     30.31 o 
   0   2  17       10.47        1.33     14.56 o 
   1   2  17       57.72       82.03     23.32 o 
   2   2  17        7.84       12.43     12.57 o 
   3   2  17        2.25        4.82     11.39 o 
   4   2  17       21.68       35.51     16.20 o 
   5   2  17       21.52       23.26     18.26 o 
   6   2  17       41.26       22.19     45.79 o 
   7   2  17        0.45        6.63     14.75 o 
  -8   3  17        2.04       -4.15     15.82 o 
  -7   3  17        0.45        4.09     14.74 o 
  -6   3  17        9.52        6.98     15.16 o 
  -5   3  17       24.38        5.53     18.04 o 
  -4   3  17        3.56        0.96     10.25 o 
  -3   3  17        5.67        3.03      9.83 o 
  -2   3  17       22.74        9.37     14.60 o 
  -1   3  17       48.37       35.72     38.49 o 
   0   3  17        0.32       -1.36     14.05 o 
   1   3  17        3.18       10.45     15.81 o 
   2   3  17        2.14        5.41     10.73 o 
   3   3  17        0.58       -4.65     10.64 o 
   4   3  17        6.07       12.66     14.18 o 
   5   3  17       40.24       67.12     26.47 o 
   6   3  17       10.15        7.52     14.83 o 
   7   3  17        8.45       -3.75     15.03 o 
  -7   4  17        0.72       -0.24     15.44 o 
  -6   4  17        2.19        2.25     15.78 o 
  -5   4  17       10.24        5.11     13.20 o 
  -4   4  17        1.88        2.55     13.31 o 
  -3   4  17       47.90       20.38     28.60 o 
  -2   4  17       46.98       17.02     23.45 o 
  -1   4  17        3.72       -8.84      9.70 o 
   0   4  17       27.57       28.60     18.86 o 
   1   4  17       35.68       43.42     21.27 o 
   2   4  17        0.10        3.50      8.68 o 
   3   4  17       38.67        5.77     19.67 o 
   4   4  17       33.83        9.76     13.60 o 
   5   4  17        2.37       14.53     16.38 o 
   6   4  17        0.35        8.04     12.65 o 
  -5   5  17       22.63       17.20     17.16 o 
  -4   5  17        8.58        9.72     15.84 o 
  -3   5  17       53.43       20.55     29.64 o 
  -2   5  17       17.13        2.26     13.97 o 
  -1   5  17        0.14       -4.61     12.08 o 
   0   5  17        2.81       -2.25     21.46 o 
   1   5  17       10.60        8.60     16.91 o 
   2   5  17        0.88       -6.17      7.98 o 
   3   5  17       18.53        9.16     11.51 o 
   4   5  17       26.87        6.89     10.51 o 
  -2   6  17        9.08       13.90     15.45 o 
  -1   6  17       14.86        9.39     20.36 o 
   0   6  17       25.52       11.79     15.26 o 
   1   6  17        2.91        6.86     29.93 o 
  -7   0  18       39.40       42.42     37.70 o 
  -6   0  18        2.53       21.86     25.28 o 
  -5   0  18        0.95       16.22     29.14 o 
  -4   0  18        2.98        6.78     24.32 o 
  -3   0  18       14.05        8.84     23.00 o 
  -2   0  18        5.62       14.32     24.62 o 
  -1   0  18       11.32        6.86     23.00 o 
   0   0  18       30.64       25.01     25.48 o 
   2   0  18        0.76       -4.76     18.76 o 
   3   0  18       48.86       62.00     32.58 o 
   4   0  18       22.54       27.83     26.49 o 
   5   0  18        3.87       -7.17     22.63 o 
   6   0  18        0.36      -18.55     20.57 o 
  -7   1  18       35.08       43.93     25.96 o 
  -6   1  18        0.27        0.06     17.20 o 
  -5   1  18        1.08        7.01     17.72 o 
  -4   1  18       18.72       14.19     17.74 o 
  -3   1  18       66.06       84.29     25.86 o 
  -2   1  18      104.94      160.25     31.24 o 
  -1   1  18       23.35       20.63     17.79 o 
   0   1  18        0.90        8.13     15.04 o 
   1   1  18        0.09       -1.83     11.41 o 
   2   1  18       18.20       17.71     13.68 o 
   3   1  18        4.69       16.54     14.69 o 
   4   1  18        1.43       12.78     17.89 o 
   5   1  18       56.31       68.97     25.72 o 
   6   1  18       12.43       19.33     20.83 o 
  -7   2  18       20.73       33.96     23.72 o 
  -6   2  18        1.64        2.89     20.32 o 
  -5   2  18        6.03       16.43     20.28 o 
  -4   2  18        0.00        7.39     16.82 o 
  -3   2  18       12.86       17.06     17.12 o 
  -2   2  18       57.89       82.13     25.02 o 
  -1   2  18       25.28       20.08     18.50 o 
   0   2  18       30.84       42.37     21.82 o 
   1   2  18        7.76       12.03     13.79 o 
   2   2  18        2.43        1.06     11.81 o 
   3   2  18        8.58       15.00     13.18 o 
   4   2  18        0.11        2.68     15.76 o 
   5   2  18       15.46       16.44     21.33 o 
   6   2  18       20.27       21.11     19.26 o 
  -6   3  18        6.68        2.65     16.87 o 
  -5   3  18        0.17       -2.76     14.30 o 
  -4   3  18        0.17       16.48     16.03 o 
  -3   3  18       69.43       33.01     56.05 o 
  -2   3  18       10.10        4.16     15.31 o 
  -1   3  18        0.64       -0.13     15.63 o 
   0   3  18        6.62       11.18     18.00 o 
   1   3  18        6.51       13.47     26.07 o 
   2   3  18        0.08        7.00     13.68 o 
   3   3  18        3.66        3.05     14.55 o 
   4   3  18        0.49       -4.47     15.78 o 
   5   3  18        0.02       -1.87     20.94 o 
  -5   4  18        1.19        5.33     14.78 o 
  -4   4  18        3.78        8.25     15.72 o 
  -3   4  18        0.21       -0.02     15.24 o 
  -2   4  18        2.76        6.77     14.14 o 
  -1   4  18        7.62        3.52     13.07 o 
   0   4  18        4.61       11.37     14.30 o 
   1   4  18       27.33       38.39     27.89 o 
   2   4  18        1.39        0.81      9.98 o 
   3   4  18        7.54       -3.80      9.98 o 
   4   4  18        1.43        3.25     13.48 o 
  -2   5  18        1.62        4.91     18.44 o 
  -1   5  18        0.49       -5.19     11.74 o 
   0   5  18        6.10       -0.35     13.30 o 
   1   5  18       39.47       39.74     34.76 o 
  -5   1  19        3.97        3.01     21.06 o 
  -4   1  19        3.14        0.69     17.69 o 
  -3   1  19        1.01       -2.59     16.25 o 
  -2   1  19        5.96       20.08     18.51 o 
  -1   1  19       18.36       38.71     20.03 o 
   0   1  19        0.76       -7.78     16.84 o 
   1   1  19       15.55       23.05     14.43 o 
   2   1  19        0.38        0.53     11.25 o 
   3   1  19       11.55        4.06     14.78 o 
   4   1  19        3.50        4.49     21.91 o 
  -5   2  19       10.56       23.60     23.22 o 
  -4   2  19       17.18       29.50     23.91 o 
  -3   2  19        0.48        3.13     19.09 o 
  -2   2  19       15.41       27.04     22.28 o 
  -1   2  19       10.81       22.94     20.19 o 
   0   2  19       18.33       34.82     32.21 o 
   1   2  19        6.22       11.96     14.64 o 
   2   2  19       12.68        8.09     15.00 o 
   3   2  19        0.13        0.62     14.99 o 
   4   2  19        2.95       11.90     22.74 o 
  -4   3  19        2.61       -9.59     20.54 o 
  -3   3  19        2.84       21.52     21.47 o 
  -2   3  19        0.02        1.88     18.33 o 
  -1   3  19       22.24       27.34     22.00 o 
   0   3  19        4.88        6.26     18.95 o 
   1   3  19       14.66       24.06     21.16 o 
   2   3  19        7.32        6.44     16.17 o 
  -2   1  20        9.80       -7.89     29.64 o 
  -1   1  20        0.62        7.96     30.12 o 
                                                 
